# Supplementary material for: Proteome and Network Analysis Provides Novel Insights Into Developing and Established Chemotherapy-Induced Peripheral Neuropathy
Source: Front Pharmacol. 2022 Feb 18;13:818690. doi: 10.3389/fphar.2022.818690 (PMC8895144; doi:10.3389/fphar.2022.818690)
Supplement: Supplementary file 2 [file Table3.XLSX]

## Sheet: Analysis ready molecules 
List of DRPs at pre-CIPN included in the Ingenuity Pathway Analysis (IPA, Qiagen).
ID	Symbol	Expr p-value	Expr False Discovery Rate (q-value)	Expr Fold Change		291 out of 295 DRPs listed (4PGs unmapped due to missing information in database)
D3ZCF8	Abca8a	0.00209097	0.0300126	1.05922
P16970	ABCD3	0.00287328	0.0370354	-1.22192
Q6MG55	ABHD16A	0.00350068	0.0410067	-1.0574
P11497	ACACA	0.00120095	0.0210468	-1.13604
P15650	ACADL	0.000910051	0.0189306	-1.00192
Q5XI22	ACAT2	0.00171069	0.0275977	-1.04852
A0A0G2K5E7	ACLY	7.68334e-06	0.0007835	1.04781
Q9ER34	ACO2	0.0038761	0.0430952	1.18302
O88267	Acot1	0.00461979	0.0473978	-1.0439
Q5U2X8	ACOT9	0.00208462	0.0345662	1.05848
F1LQC1	ACOX1	0.00194813	0.0330053	-1.19409
Q924N5	ACSBG1	0.00227689	0.0318764	1.10803
A0A0G2K013	ACTN4	0.000126499	0.00540615	1.00213
Q6AYS7	ACY1	0.00302941	0.0378443	-1.00472
F1M9Q8	AGPS	0.000981464	0.0196323	-1.23326
A0A0G2JUA5	AHNAK	2.50252e-19	6.09615e-16	-1.03572
P24090	AHSG	0.000463679	0.0122774	-1.27912
Q4G079	AIMP1	0.00272232	0.0361463	-1.05836
Q5QD51	AKAP12	0.00250807	0.034128	-1.02962
O35112	ALCAM	0.00323124	0.0393388	-1.07814
A0A0H2UHP1	ALDH1A1	0.00174179	0.0279144	1.03297
G3V7J0	ALDH6A1	0.000514498	0.0130554	-1.00824
Q07936	ANXA2	0.00371818	0.0425234	-1.01628
P14668	ANXA5	0.000102176	0.00452547	-1.05892
Q6IMZ3	ANXA6	2.33861e-09	1.13937e-06	-1.05209
Q32Q06	AP1M1	0.00252178	0.034128	-1.09906
P04639	APOA1	0.00111115	0.0204811	-1.41574
P02651	APOA4	0.00259171	0.0348807	-1.87844
A0A0G2K151	APOE	0.0015406	0.0287215	-1.17578
P29975	AQP1	0.000836464	0.0185239	1.35185
P61212	ARL1	0.00342106	0.0449351	-1.34538
A0A0G2K9A2	ARPC2	0.00353301	0.041179	-1.04007
B2GV73	ARPC3	0.00499267	0.0497576	-1.49654
P06685	ATP1A1	0.0012337	0.0267073	1.08444
P15999	ATP5F1A	0.00470739	0.04778	1.0711
G3V6D3	ATP5F1B	0.00209139	0.0300126	1.07761
D3ZAF6	ATP5MF	0.00129956	0.0222938	-1.09929
P21571	ATP5PF	0.000178384	0.00652639	-1.91981
D4A133	ATP6V1A	0.00338111	0.0403394	1.0934
P62815	ATP6V1B2	0.000995756	0.0197208	1.20595
M0RCA6	AVIL	0.00501052	0.0497576	1.15066
Q6MG49	BAG6	0.000777691	0.0173803	-1.1503
O08839	BIN1	0.00248918	0.034128	-1.30786
A1A5L1	BLMH	0.00326137	0.0393388	-1.1884
M0RBF1	C3	0.000762137	0.0173511	1.22906
P0DP29	Calm1 (includes others)	2.18301e-05	0.00175609	-1.31198
P18418	CALR	0.000896011	0.0189306	1.18402
Q07009	CAPN2	0.000212564	0.00693657	1.06511
A0A0G2K8H0	CAPRIN1	0.00266719	0.0386596	-1.1791
Q66H98	CAVIN2	0.00398505	0.0485262	1.38371
Q6P502	CCT3	0.00141025	0.0236922	-1.00061
Q68FQ0	CCT5	0.00198292	0.0292751	-1.24744
Q6UPE0	CHDH	0.000120017	0.00522074	1.06538
M0RC17	CHL1	0.00299513	0.0377936	-1.16075
P07335	CKB	5.24299e-05	0.00308644	-1.01353
A0A0G2JSP8	CKM	0.00273026	0.0361463	-1.13967
Q5BJT9	CKMT1A/CKMT1B	0.00199627	0.0292946	1.06464
G3V949	CLIP2	0.00286487	0.0370354	1.00994
F1M779	CLTC	2.98446e-05	0.00207718	1.12857
P37397	CNN3	0.000848448	0.01862	-1.18027
P13233	CNP	0.00281263	0.0370354	-1.01135
A0A0G2KAJ7	COL12A1	0.0045357	0.0470169	1.08996
A0A0G2JV12	Col15a1/LOC100909752	0.00401617	0.043531	-1.00483
D3ZUL3	COL6A1	9.51851e-05	0.00437492	-1.04746
F1LNH3	COL6A2	0.00223418	0.0314593	-1.0504
D3ZL10	COL6A6	1.31433e-06	0.000206966	-1.09843
G3V6T1	COPA	2.27694e-06	0.000277331	1.02951
P23514	COPB1	0.00107415	0.0204811	1.15635
O35142	COPB2	0.00325253	0.0393388	-1.01174
Q68FS2	COPS4	0.00500858	0.0497576	1.01795
F7EUU4	COPS5	0.000182182	0.00652639	-1.02045
F1M7S4	CPA3	0.00449896	0.0468354	-1.58282
G3V936	CS	0.00324478	0.0441063	-1.02548
P19139	CSNK2A1	0.000462969	0.0122774	-1.28153
A0A0G2JT93	CTNNB1	0.00222425	0.0314593	1.51388
A0A0G2JZ13	CTTN	0.00339474	0.0403394	-1.01971
A0A0G2K761	CUL2	0.00113276	0.0204811	-1.62924
P20070	Cyb5r3	2.5085e-05	0.00185173	-1.00194
D4A8H8	CYFIP1	0.00180573	0.0282637	1.12932
F1M8K0	DAG1	0.00118237	0.026523	-1.13761
P11030	DBI	0.00380319	0.0427923	-2.18243
D4A8U7	DCTN1	0.0021656	0.0308503	1.11901
A0A0G2JUC7	DCTN2	1.07257e-08	3.73254e-06	-1.42926
Q6MG60	DDAH2	0.00289528	0.0371205	-1.16163
G3V8T4	DDB1	0.00180999	0.0282637	1.05165
Q641Y0	DDOST	0.00323863	0.0393388	-1.06159
D3ZD73	DDX6	0.00418321	0.0447445	-1.1498
D3ZD97	DHX15	0.00300062	0.0377936	1.0606
Q6P6R2	DLD	0.00189238	0.0285465	-1.01695
P11530	Dmd	0.000972359	0.0196323	1.0052
O35303	DNM1L	0.000488338	0.0126552	1.04739
P47942	DPYSL2	6.1762e-05	0.00340067	1.11601
Q9EPA0	DRP2	0.00379286	0.0466754	1.27748
B4F7B7	DUSP15	0.0035294	0.0450915	-1.12523
A0A0G2K3I9	DUSP3	0.00293584	0.0374435	-1.28748
M0R9X8	DYNC1H1	5.21513e-13	4.23468e-10	1.12313
P62630	EEF1A1	0.000255476	0.00777924	1.10311
Q4V8H8	EHD2	0.00362731	0.0420767	1.02919
Q1JU68	EIF3A	0.000152175	0.00726093	-1.02252
Q4G061	EIF3B	0.00229136	0.0364435	1.06216
Q6AYK8	EIF3D	0.00334801	0.0444713	-1.04882
Q6P3V8	EIF4A1	0.00210584	0.0346722	1.02595
Q5RKI1	EIF4A2	0.00137015	0.0233404	1.08363
B5DF91	ELAVL1	0.00267872	0.0386596	-1.14123
D4A994	EMC1	0.000395263	0.0111961	-1.06277
A0A0G2K1Q9	EPB41L3	0.00161104	0.0263388	1.22141
B5DF57	EPB42	0.000273962	0.00823915	2.00372
F1M471	EPM2AIP1	0.0039165	0.0430952	-1.11375
A0A0G2JZI2	EPRS1	0.00283852	0.0370354	-1.01258
Q5VLR5	ERP44	0.00156015	0.0287215	-1.03747
Q9Z1X1	ESYT1	0.00089141	0.0189306	1.04829
D3ZJ32	ESYT2	0.00301077	0.0421508	-1.11545
Q68FU3	ETFB	0.00123486	0.0214866	1.15931
P12785	FASN	1.74558e-08	4.72471e-06	1.17469
Q7TQ70	FGA	0.00191962	0.0286884	2.09719
P14480	FGB	0.00019499	0.00672247	2.02968
G3V6L9	FKBP3	0.00234835	0.032689	-1.19717
A0A0G2JXT8	FLNB	1.20504e-06	0.000206966	1.0243
A0A0G2JXA8	FLOT2	0.00502478	0.0497576	1.04443
P85845	FSCN1	0.00205829	0.0300126	1.14699
P19132	FTH1	0.00145251	0.0240702	-1.77518
D3ZYS7	G3BP1	0.00350139	0.0410067	-1.03401
Q6AY21	G3bp2	0.000384575	0.014272	-1.25627
P05370	G6PD	0.00418791	0.0447445	-1.05083
D3ZAN3	GANAB	1.32076e-06	0.000206966	1.01337
P56571	GATD3A/GATD3B	0.00125504	0.0216828	1.17335
F1LRI5	GCN1	0.000773972	0.0173803	-1.12075
P50399	GDI2	0.000416968	0.0115443	1.14368
D3ZJF9	GLA	0.00438765	0.0460703	-1.15167
P10860	GLUD1	0.000334022	0.00967444	1.06632
P00507	GOT2	0.00244057	0.0337797	1.13392
Q6LED0	H3C6	0.00114344	0.0204811	1.06538
Hist1h4b	H4C11	0.0027256	0.0361463	1.02985
A1L1K8	HABP4	0.0034657	0.0450915	-1.28441
D4ABI7	HACD3	0.00013195	0.0055419	-1.15919
Q60587	HADHB	0.000886859	0.0218625	1.02601
Q4QQV4	HARS1	0.00426905	0.0452148	1.08556
P17425	HMGCS1	0.000477446	0.0160209	1.04551
P23711	HMOX2	0.000989363	0.0233649	-1.23496
P04256	HNRNPA1	0.00183715	0.0283246	-1.04136
Q6URK4	Hnrnpa3	0.00188106	0.0285465	1.00039
Q794E4	HNRNPF	0.00105247	0.0203477	-1.00425
B0BMW2	HSD17B10	0.00434799	0.0458515	-1.05746
P97852	HSD17B4	0.00327971	0.0443235	1.08593
P82995	HSP90AA1	0.00105084	0.0203477	1.14607
P34058	HSP90AB1	1.8594e-05	0.00161768	1.09386
A0A0A0MY09	HSP90B1	0.000204247	0.00691037	1.12557
P63018	HSPA8	0.000148441	0.00611832	1.03735
F1LS86	IARS1	0.000421774	0.0115443	1.14117
P41562	IDH1	0.000906959	0.0189306	1.16985
A0A0G2JVH4	IMMT	0.00111247	0.0204811	1.37146
D3ZAC0	ITGA2B	0.000186817	0.00659544	2.13844
A0A0G2K4V5	ITGB4	0.000155831	0.00611832	1.02655
C7E1V1	ITPR3	7.1158e-05	0.0036881	1.03336
P62483	KCNAB2	0.00114022	0.0204811	-1.07633
A0A0G2K2B3	KHSRP	0.000520982	0.0130836	-1.29442
D4A4Z9	Ktn1	3.42887e-05	0.0022575	1.1864
A0A0G2KA95	L1CAM	0.000793211	0.0203563	-1.40203
F1M614	LAMA2	9.46276e-14	1.15256e-10	-1.15105
F1LTF8	LAMA4	1.44213e-06	0.000206966	-1.03838
F1MAN8	LAMA5	0.00182999	0.0283246	1.05363
D3ZQN7	LAMB1	1.38288e-08	4.21087e-06	1.04082
M0R6K0	LAMB2	5.32144e-05	0.00308644	1.19837
F1MAA7	LAMC1	1.20318e-06	0.000206966	1.03498
Q5PPJ6	LARS1	6.91215e-06	0.000765363	-1.00199
A0A0G2JXC1	LMAN1	0.00404171	0.0489612	-1.26198
G3V928	LRP1	0.000787894	0.0203563	-1.00722
A0A0G2KBC0	LRRC57	0.0018092	0.0282637	-1.81027
A0A0G2JVC8	LSS	1.49581e-05	0.00134955	-1.08
P51886	LUM	0.000225065	0.00712025	-1.10314
A0A0G2K5C6	MAP1A	2.35393e-05	0.00179193	1.00333
P15205	MAP1B	0.000215393	0.00915617	1.21262
F1LNK0	MAP2	3.22417e-05	0.00256392	1.18231
A0A0G2JW88	MAP4	0.00250702	0.034128	1.00225
D4A1Q2	MAPT	0.000216412	0.00693657	-1.12574
D3Z941	MARS1	0.00112097	0.0204811	1.01159
A0A0G2K502	ME2	0.00110061	0.0204811	-1.02732
Q8R431	MGLL	3.17334e-05	0.00256392	-1.11125
D3ZBP4	MICAL1	0.00165381	0.0297431	-1.06977
A0A096MJS3	MLIP	0.000664711	0.0153275	-1.29563
P06907	MPZ	0.000252981	0.00777924	-1.02239
P14046	Mug1 (includes others)	1.47623e-05	0.00134955	1.16855
F1LRV9	MYH1	0.00335903	0.0444713	2.19472
F1LNF0	MYH14	5.07751e-05	0.00308644	-1.00635
Myh9	Myh9	0.0010802	0.0204811	1.22129
Q05096	MYO1B	0.000195934	0.00672247	1.07785
F1M6E5	Nacad	3.88461e-05	0.00249024	-1.05373
P54921	NAPA	0.00370019	0.0462623	1.04723
Q6JE36	NDRG1	0.000481232	0.0126052	1.15554
Q561S0	NDUFA10	0.00128148	0.0271487	1.0399
Q641Y2	NDUFS2	8.93684e-05	0.00435403	1.10361
P19234	NDUFV2	0.000151636	0.00611832	-1.41071
G3V8F8	Nes	1.52931e-06	0.000206966	-1.2298
F1LM84	NID1	9.59144e-09	3.73254e-06	-1.03887
P19804	NME2	0.00395431	0.043196	-1.07041
F7ES73	NUB1	0.00351925	0.0450915	-1.32205
Q63083	NUCB1	2.20931e-06	0.000277331	-1.29522
P04182	OAT	4.96396e-06	0.000575819	1.08593
Q5XI78	OGDH	2.23476e-05	0.00175609	1.06494
Q2TA68	OPA1	0.00167134	0.0271425	-1.04296
B5DEI0	PCYOX1L	0.00299864	0.0421508	-1.04999
Pdcd5	PDCD5	0.00392739	0.0430952	-1.51281
A0A0G2JSZ5	PDIA6	0.00402072	0.043531	1.00677
Q642G4	PEX14	0.00264929	0.0386596	-1.2952
A0A0G2KBC7	PFKM	1.49794e-06	0.000206966	1.07781
P47860	PFKP	0.00066696	0.0153275	1.107
D3Z955	PGM2L1	0.000569384	0.0137329	-1.45
P11980	PKM	0.000983228	0.0196323	1.08217
Q6S3A3	PLEC	7.8965e-05	0.00400747	1.10639
P85973	PNP	0.0010327	0.0202876	1.11603
P00388	POR	9.95603e-05	0.00449127	-1.12439
P10111	PPIA	0.0027644	0.0396513	-1.05027
A0A0G2JSS8	PRDX5	0.000337573	0.00967444	-1.00087
O35244	PRDX6	0.00368128	0.0423	-1.11932
Q9EQP5	PRELP	5.24168e-05	0.00308644	-1.0701
P21807	PRPH	2.23408e-05	0.00175609	-1.01375
Q63425	PRX	6.02338e-05	0.00340067	1.11708
Psma3	PSMA3	0.00326209	0.0393388	1.07316
P62198	PSMC5	0.00321639	0.0439761	1.0432
Q6PCT9	PSMD6	0.00138073	0.0233573	-1.17238
Q6P9V7	PSME1	0.00366676	0.0423	-1.43727
P02625	PVALB	7.71921e-06	0.0007835	-1.52465
Q1EG89	PXN	3.11857e-05	0.00211023	-1.17086
G3V6Y6	PYGB	0.000553564	0.0134848	1.27773
B0BMW0	RAB14	0.000613855	0.0143784	-1.22329
F1LP82	RAB2A	0.00287344	0.0370354	-1.12627
P40329	RARS1	9.47193e-05	0.00437492	1.18645
D3ZUB0	RCN1	0.00445219	0.0465474	-1.17413
Q62703	RCN2	0.000503859	0.01292	-1.18187
A0A0G2K022	RCN3	0.00092985	0.0190346	-1.21416
P61354	RPL27	0.00180862	0.0282637	-1.0742
Q6P3V9	RPL4	0.00375573	0.0427522	1.06416
D4A4D5	Rplp2 (includes others)	0.000290513	0.00863035	-1.25502
Q6P7A7	RPN1	0.000674319	0.0193757	1.17793
A0A0G2K757	RPN2	0.00462888	0.0473978	1.08111
A0A0H2UI38	RPS19	0.00118457	0.0209102	-1.19532
P62909	RPS3	0.00154627	0.0254508	1.05626
A0A0H2UHX3	RPS4Y1	0.00195085	0.0289772	1.01146
P38983	RPSA	0.00390453	0.0430952	-1.18994
Q6V7V2	RTKN	0.00405437	0.0437011	-1.14562
F1LQN3	RTN4	0.00361066	0.0458789	1.12037
P04631	S100B	0.00159112	0.0290628	-2.6926
A0A0G2JZG7	SARS1	0.00381196	0.0427923	1.0243
Q920L2	SDHA	0.00491636	0.0494886	1.07215
F1LRJ9	SELENBP1	0.000865404	0.0188225	-1.11705
A0A0G2K7G7	SEPTIN8	0.000545473	0.0134219	-1.10602
Q9QZR6	SEPTIN9	0.00221136	0.0359038	-1.16944
Q5RJR9	SERPINH1	0.00349632	0.0410067	-1.01335
Q9JJ19	SLC9A3R1	0.00300984	0.0377936	-1.09224
P60881	SNAP25	0.000319765	0.00938491	-1.17889
F1LNJ2	SNRNP200	0.00335083	0.0444713	1.11597
B5DFL0	SNTA1	0.000906773	0.0189306	-1.12185
D3ZWC6	SNTB1	0.000536112	0.0133262	1.02188
P16975	SPARC	9.14437e-05	0.00436778	-1.48139
P16086	SPTAN1	1.80668e-12	1.10027e-09	1.09667
A0A0G2K8W9	SPTBN1	2.96467e-07	7.22194e-05	1.04353
B5DF55	STAM	0.00142786	0.0238237	-1.2232
A0A096MK73	STMN1	0.000154472	0.00611832	-1.43833
A0A0G2JWH5	STT3A	0.00379312	0.0466754	-1.16037
B2RYD7	STT3B	0.00469008	0.04778	-1.17587
M0R735	Syncrip	0.000158232	0.00611832	-1.04072
G3V9G5	SYNM	0.000177873	0.00652639	1.0016
A0A0G2K9V6	TARS1	6.09904e-05	0.00387656	-1.02481
M0R979	THBS1	0.000229324	0.00957328	2.23716
P50137	TKT	2.9017e-05	0.00207718	1.07643
D3ZA84	TLN2	0.00241594	0.037407	1.13116
Q5I0E7	TMED9	0.00472917	0.0478019	-1.10667
P62329	TMSB10/TMSB4X	0.00390851	0.0430952	-1.56239
M0R402	TMX3	0.00378856	0.0427923	-1.02471
F1LN42	TNS1	0.000599068	0.0143071	1.16721
A0A0G2K9L2	TOM1L2	0.00209448	0.0300126	-1.09639
Q75Q39	TOMM70	0.00136143	0.0277235	-1.03273
P09495	Tpm4	0.000210738	0.00693657	-1.34339
Q64560	TPP2	0.00463082	0.0473978	1.15407
Q5XHZ0	TRAP1	0.000418791	0.0115443	1.15773
Q6P9V9	Tuba1b	0.000179907	0.00652639	1.12974
G3V7C6	TUBB4B	0.000214236	0.00693657	1.02221
P11232	TXN	0.00334533	0.040144	-1.02938
D3ZZC1	TXNDC5	0.00189841	0.0285465	-1.00836
Q5U300	UBA1	0.00116825	0.0207728	1.23168
LOC100912618	UBE2V1	0.00310877	0.0384414	1.47158
Q00981	UCHL1	0.00161605	0.0292894	-1.01412
Q09426	UGT8	8.2122e-05	0.00408264	-1.64179
P41542	USO1	0.00113917	0.0204811	1.15851
M0R3N4	VAT1L	0.00305841	0.0380117	1.03703
P46462	VCP	1.08326e-05	0.00105553	1.15583
Q9Z2L0	VDAC1	6.34026e-05	0.00340067	-1.02654
G3V8C3	VIM	0.000168684	0.00642052	1.10497
O08700	VPS45	0.000611421	0.0143784	-1.11314
F1M1B3	WASHC5	0.00422502	0.0449439	-1.25406
Q80U96	XPO1	0.000483947	0.0160209	-1.06308

## Sheet: Canonical Pathways 
Ingenuity Pathway Analysis (IPA, Qiagen) of DRPs at pre-CIPN for canonical pathways.
Ingenuity Canonical Pathways
Name	-log(p-value)	p-value	zScore	Ratio	overlap	Molecules
GP6 Signaling Pathway	8.48	3.27 E-09	0.534522	0.113	11.3% (4/124)	Calm1 (includes others),COL12A1,COL6A1,COL6A2,COL6A6,FGA,FGB,ITGA2B,LAMA2,LAMA4,LAMA5,LAMB1,LAMB2,LAMC1
tRNA Charging	7.15	7.15 E-08	0.707107	0.205	20.5% (8/39)	EPRS1,HARS1,IARS1,LARS1,MARS1,RARS1,SARS1,TARS1
Sirtuin Signaling Pathway	6.22	5.98 E-07	-0.301511	0.0616	6.2% (17/276)	ACADL,ACLY,ATP5F1A,ATP5F1B,ATP5PF,G6PD,GLUD1,GOT2,H4C11,NDRG1,NDUFA10,NDUFS2,NDUFV2,PFKM,SDHA,TOMM70,VDAC1
Mitochondrial Dysfunction	6.16	6.88 E-07		0.0802	8.0% (13/162)	ACO2,ATP5F1A,ATP5F1B,ATP5MF,ATP5PF,HSD17B10,NDUFA10,NDUFS2,NDUFV2,OGDH,PRDX5,SDHA,VDAC1
Clathrin-mediated Endocytosis Signaling	5.57	2.72 E-06		0.071	7.1% (13/183)	AP1M1,APOA1,APOA4,APOE,ARPC2,ARPC3,CLTC,CSNK2A1,CTTN,DNM1L,HSPA8,ITGB4,STAM
GP6 Signaling Pathway
Symbol	Uniprot ID	Expr Fold Change	Expected	Expr p-value	Expr False Discovery Rate (q-value)	Entrez Gene Name	Location	Type(s)	Biomarker Application(s)	Drug(s)
Calm1 (includes others)	P0DP29	-1.312	Up	2.18e-05	0.00176	calmodulin 1	Nucleus	other
COL12A1	A0A0G2KAJ7	1.09	Up	0.00454	0.047	collagen type XII alpha 1 chain	Extracellular Space	other		collagenase clostridium histolyticum
COL6A1	D3ZUL3	-1.047	Up	9.52e-05	0.00437	collagen type VI alpha 1 chain	Extracellular Space	other		collagenase clostridium histolyticum
COL6A2	F1LNH3	-1.05	Up	0.00223	0.0315	collagen type VI alpha 2 chain	Extracellular Space	other		collagenase clostridium histolyticum
COL6A6	D3ZL10	-1.098	Up	1.31e-06	0.000207	collagen type VI alpha 6 chain	Extracellular Space	other
FGA	Q7TQ70	2.097	Up	0.00192	0.0287	fibrinogen alpha chain	Extracellular Space	other	diagnosis,unspecified application	F2
FGB	P14480	2.03	Up	0.000195	0.00672	fibrinogen beta chain	Extracellular Space	other	unspecified application	F2
ITGA2B	D3ZAC0	2.138	Up	0.000187	0.0066	integrin subunit alpha 2b	Plasma Membrane	transmembrane receptor	unspecified application	abciximab,eptifibatide,tirofiban,TP 9201
LAMA2	F1M614	-1.151	Up	9.46e-14	1.15e-10	laminin subunit alpha 2	Extracellular Space	other
LAMA4	F1LTF8	-1.038	Up	1.44e-06	0.000207	laminin subunit alpha 4	Extracellular Space	enzyme
LAMA5	F1MAN8	1.054	Up	0.00183	0.0283	laminin subunit alpha 5	Extracellular Space	other	diagnosis
LAMB1	D3ZQN7	1.041	Up	1.38e-08	4.21e-06	laminin subunit beta 1	Extracellular Space	other
LAMB2	M0R6K0	1.198	Up	5.32e-05	0.00309	laminin subunit beta 2	Extracellular Space	enzyme
LAMC1	F1MAA7	1.035	Up	1.2e-06	0.000207	laminin subunit gamma 1	Extracellular Space	other
tRNA Charging
Symbol	Uniprot ID	Expr Fold Change	Expected	Expr p-value	Expr False Discovery Rate (q-value)	Entrez Gene Name	Location	Type(s)	Biomarker Application(s)	Drug(s)
EPRS1	A0A0G2JZI2	-1.013	Up	0.00284	0.037	glutamyl-prolyl-tRNA synthetase 1	Cytoplasm	enzyme
HARS1	Q4QQV4	1.086	Up	0.00427	0.0452	histidyl-tRNA synthetase 1	Cytoplasm	enzyme
IARS1	F1LS86	1.141	Up	0.000422	0.0115	isoleucyl-tRNA synthetase 1	Cytoplasm	enzyme
LARS1	Q5PPJ6	-1.002	Up	6.91e-06	0.000765	leucyl-tRNA synthetase 1	Cytoplasm	enzyme
MARS1	D3Z941	1.012	Up	0.00112	0.0205	methionyl-tRNA synthetase 1	Cytoplasm	enzyme
RARS1	P40329	1.186	Up	9.47e-05	0.00437	arginyl-tRNA synthetase 1	Cytoplasm	enzyme
SARS1	A0A0G2JZG7	1.024	Up	0.00381	0.0428	seryl-tRNA synthetase 1	Cytoplasm	enzyme
TARS1	A0A0G2K9V6	-1.025	Up	6.1e-05	0.00388	threonyl-tRNA synthetase 1	Nucleus	enzyme
Sirtuin Signaling Pathway
Symbol	Uniprot ID	Expr Fold Change	Expected	Expr p-value	Expr False Discovery Rate (q-value)	Entrez Gene Name	Location	Type(s)	Biomarker Application(s)	Drug(s)
ACADL	P15650	-1.002	Up	0.00091	0.0189	acyl-CoA dehydrogenase long chain	Cytoplasm	enzyme	unspecified application
ACLY	A0A0G2K5E7	1.048	Down	7.68e-06	0.000784	ATP citrate lyase	Cytoplasm	enzyme	unspecified application	bempedoic acid,ezetimibe/8-hydroxy-2,2,14,14-tetramethyl-pentadecanedioic acid
ATP5F1A	P15999	1.071		0.00471	0.0478	ATP synthase F1 subunit alpha	Cytoplasm	transporter
ATP5F1B	G3V6D3	1.078	Up	0.00209	0.03	ATP synthase F1 subunit beta	Cytoplasm	transporter
ATP5PF	P21571	-1.92		0.000178	0.00653	ATP synthase peripheral stalk subunit F6	Cytoplasm	transporter
G6PD	P05370	-1.051		0.00419	0.0447	glucose-6-phosphate dehydrogenase	Cytoplasm	enzyme
GLUD1	P10860	1.066		0.000334	0.00967	glutamate dehydrogenase 1	Cytoplasm	enzyme	unspecified application
GOT2	P00507	1.134	Down	0.00244	0.0338	glutamic-oxaloacetic transaminase 2	Cytoplasm	enzyme
H4C11	Hist1h4b	1.03	Up	0.00273	0.0361	H4 clustered histone 11	Nucleus	other
NDRG1	Q6JE36	1.156	Up	0.000481	0.0126	N-myc downstream regulated 1	Nucleus	kinase
NDUFA10	Q561S0	1.04	Down	0.00128	0.0271	NADH:ubiquinone oxidoreductase subunit A10	Cytoplasm	transporter
NDUFS2	Q641Y2	1.104	Down	8.94e-05	0.00435	NADH:ubiquinone oxidoreductase core subunit S2	Cytoplasm	enzyme
NDUFV2	P19234	-1.411	Down	0.000152	0.00612	NADH:ubiquinone oxidoreductase core subunit V2	Cytoplasm	enzyme
PFKM	A0A0G2KBC7	1.078	Down	1.5e-06	0.000207	phosphofructokinase, muscle	Cytoplasm	kinase	unspecified application
SDHA	Q920L2	1.072	Up	0.00492	0.0495	succinate dehydrogenase complex flavoprotein subunit A	Cytoplasm	enzyme
TOMM70	Q75Q39	-1.033		0.00136	0.0277	translocase of outer mitochondrial membrane 70	Cytoplasm	transporter
VDAC1	Q9Z2L0	-1.027		6.34e-05	0.0034	voltage dependent anion channel 1	Cytoplasm	ion channel
Mitochondrial Dysfunction
Symbol	Uniprot ID	Expr Fold Change	Expected	Expr p-value	Expr False Discovery Rate (q-value)	Entrez Gene Name	Location	Type(s)	Biomarker Application(s)	Drug(s)
ACO2	Q9ER34	1.183		0.00388	0.0431	aconitase 2	Cytoplasm	enzyme
ATP5F1A	P15999	1.071		0.00471	0.0478	ATP synthase F1 subunit alpha	Cytoplasm	transporter
ATP5F1B	G3V6D3	1.078		0.00209	0.03	ATP synthase F1 subunit beta	Cytoplasm	transporter
ATP5MF	D3ZAF6	-1.099		0.0013	0.0223	ATP synthase membrane subunit f	Cytoplasm	transporter
ATP5PF	P21571	-1.92		0.000178	0.00653	ATP synthase peripheral stalk subunit F6	Cytoplasm	transporter
HSD17B10	B0BMW2	-1.057		0.00435	0.0459	hydroxysteroid 17-beta dehydrogenase 10	Cytoplasm	enzyme
NDUFA10	Q561S0	1.04		0.00128	0.0271	NADH:ubiquinone oxidoreductase subunit A10	Cytoplasm	transporter
NDUFS2	Q641Y2	1.104		8.94e-05	0.00435	NADH:ubiquinone oxidoreductase core subunit S2	Cytoplasm	enzyme
NDUFV2	P19234	-1.411		0.000152	0.00612	NADH:ubiquinone oxidoreductase core subunit V2	Cytoplasm	enzyme
OGDH	Q5XI78	1.065		2.23e-05	0.00176	oxoglutarate dehydrogenase	Cytoplasm	enzyme
PRDX5	A0A0G2JSS8	-1.001		0.000338	0.00967	peroxiredoxin 5	Cytoplasm	enzyme	unspecified application	auranofin
SDHA	Q920L2	1.072		0.00492	0.0495	succinate dehydrogenase complex flavoprotein subunit A	Cytoplasm	enzyme
VDAC1	Q9Z2L0	-1.027		6.34e-05	0.0034	voltage dependent anion channel 1	Cytoplasm	ion channel
Clathrin-mediated Endocytosis Signaling
Symbol	Uniprot ID	Expr Fold Change	Expected	Expr p-value	Expr False Discovery Rate (q-value)	Entrez Gene Name	Location	Type(s)	Biomarker Application(s)	Drug(s)
AP1M1	Q32Q06	-1.099		0.00252	0.0341	adaptor related protein complex 1 subunit mu 1	Cytoplasm	transporter
APOA1	P04639	-1.416		0.00111	0.0205	apolipoprotein A1	Extracellular Space	transporter	diagnosis,efficacy,unspecified application	ISIS 681257
APOA4	P02651	-1.878		0.00259	0.0349	apolipoprotein A4	Extracellular Space	transporter	unspecified application
APOE	A0A0G2K151	-1.176		0.00154	0.0287	apolipoprotein E	Extracellular Space	transporter	diagnosis,efficacy,prognosis,unspecified application
ARPC2	A0A0G2K9A2	-1.04		0.00353	0.0412	actin related protein 23 complex subunit 2	Cytoplasm	other
ARPC3	B2GV73	-1.497		0.00499	0.0498	actin related protein 23 complex subunit 3	Cytoplasm	other
CLTC	F1M779	1.129		2.98e-05	0.00208	clathrin heavy chain	Plasma Membrane	other
CSNK2A1	P19139	-1.282		0.000463	0.0123	casein kinase 2 alpha 1	Nucleus	kinase
CTTN	A0A0G2JZ13	-1.02		0.00339	0.0403	cortactin	Plasma Membrane	other	efficacy
DNM1L	O35303	1.047		0.000488	0.0127	dynamin 1 like	Cytoplasm	enzyme
HSPA8	P63018	1.037		0.000148	0.00612	heat shock protein family A (Hsp70) member 8	Cytoplasm	enzyme	diagnosis
ITGB4	A0A0G2K4V5	1.027		0.000156	0.00612	integrin subunit beta 4	Plasma Membrane	transmembrane receptor	diagnosis
STAM	B5DF55	-1.223		0.00143	0.0238	signal transducing adaptor molecule	Cytoplasm	other

## Sheet: Tox Lists 
Ingenuity Pathway Analysis (IPA, Qiagen) of DRPs at pre-CIPN for toxicity list.
Ingenuity Canonical Pathways
Name	-log(p-value)	p-value	Ratio	overlap	Molecules
Mitochondrial Dysfunction	6.16	6.88 E-07	0.0802	8.0% (13/162)	NDUFA10,HSD17B10,VDAC1,OGDH,SDHA,ACO2,ATP5PF,NDUFS2,PRDX5,ATP5F1A,ATP5MF,ATP5F1B,NDUFV2
Fatty Acid Metabolism	3.63	2.37 E-04	0.0708	7.1% (8/113)	ACADL,HSD17B10,ACOX1,ALDH1A1,ACAT2,HSD17B4,ACSBG1,HADHB
LXR/RXR Activation	3.63	2.37 E-04	0.0708	7.1% (8/113)	APOA4,C3,APOA1,FASN,FGA,APOE,AHSG,ACACA
Positive Acute Phase Response proteins	3.18	6.63 E-04	0.143	14.3% (4/28)	C3,HMOX2,FGB,FGA
Decreases Depolarization of Mitochondria and Mitochdrial Membrane	2.9	1.25 E-03	0.121	12.1% (4/33)	DNM1L,VDAC1,HMOX2,PPIA
Mitochondrial Dysfunction
Symbol	Uniprot ID	Expr Fold Change	Expr p-value	Expr False Discovery Rate (q-value)	Entrez Gene Name	Location	Type(s)	Biomarker Application(s)	Drug(s)
ACO2	Q9ER34	1.183	0.00388	0.0431	aconitase 2	Cytoplasm	enzyme
ATP5F1A	P15999	1.071	0.00471	0.0478	ATP synthase F1 subunit alpha	Cytoplasm	transporter
ATP5F1B	G3V6D3	1.078	0.00209	0.03	ATP synthase F1 subunit beta	Cytoplasm	transporter
ATP5MF	D3ZAF6	-1.099	0.0013	0.0223	ATP synthase membrane subunit f	Cytoplasm	transporter
ATP5PF	P21571	-1.92	0.000178	0.00653	ATP synthase peripheral stalk subunit F6	Cytoplasm	transporter
HSD17B10	B0BMW2	-1.057	0.00435	0.0459	hydroxysteroid 17-beta dehydrogenase 10	Cytoplasm	enzyme
NDUFA10	Q561S0	1.04	0.00128	0.0271	NADH:ubiquinone oxidoreductase subunit A10	Cytoplasm	transporter
NDUFS2	Q641Y2	1.104	8.94e-05	0.00435	NADH:ubiquinone oxidoreductase core subunit S2	Cytoplasm	enzyme
NDUFV2	P19234	-1.411	0.000152	0.00612	NADH:ubiquinone oxidoreductase core subunit V2	Cytoplasm	enzyme
OGDH	Q5XI78	1.065	2.23e-05	0.00176	oxoglutarate dehydrogenase	Cytoplasm	enzyme
PRDX5	A0A0G2JSS8	-1.001	0.000338	0.00967	peroxiredoxin 5	Cytoplasm	enzyme	unspecified application	auranofin
SDHA	Q920L2	1.072	0.00492	0.0495	succinate dehydrogenase complex flavoprotein subunit A	Cytoplasm	enzyme
VDAC1	Q9Z2L0	-1.027	6.34e-05	0.0034	voltage dependent anion channel 1	Cytoplasm	ion channel
Fatty Acid Metabolism
Symbol	Uniprot ID	Expr Fold Change	Expr p-value	Expr False Discovery Rate (q-value)	Entrez Gene Name	Location	Type(s)	Biomarker Application(s)	Drug(s)
ACADL	P15650	-1.002	0.00091	0.0189	acyl-CoA dehydrogenase long chain	Cytoplasm	enzyme	unspecified application
ACAT2	Q5XI22	-1.049	0.00171	0.0276	acetyl-CoA acetyltransferase 2	Cytoplasm	enzyme
ACOX1	F1LQC1	-1.194	0.00195	0.033	acyl-CoA oxidase 1	Cytoplasm	enzyme
ACSBG1	Q924N5	1.108	0.00228	0.0319	acyl-CoA synthetase bubblegum family member 1	Cytoplasm	enzyme
ALDH1A1	A0A0H2UHP1	1.033	0.00174	0.0279	aldehyde dehydrogenase 1 family member A1	Cytoplasm	enzyme	diagnosis,disease progression	chlorpropamide,disulfiram
HADHB	Q60587	1.026	0.000887	0.0219	hydroxyacyl-CoA dehydrogenase trifunctional multienzyme complex subunit beta	Cytoplasm	enzyme	unspecified application
HSD17B4	P97852	1.086	0.00328	0.0443	hydroxysteroid 17-beta dehydrogenase 4	Cytoplasm	enzyme
HSD17B10	B0BMW2	-1.057	0.00435	0.0459	hydroxysteroid 17-beta dehydrogenase 10	Cytoplasm	enzyme
LXR/RXR Activation
Symbol	Uniprot ID	Expr Fold Change	Expr p-value	Expr False Discovery Rate (q-value)	Entrez Gene Name	Location	Type(s)	Biomarker Application(s)	Drug(s)
ACACA	P11497	-1.136	0.0012	0.021	acetyl-CoA carboxylase alpha	Cytoplasm	enzyme
AHSG	P24090	-1.279	0.000464	0.0123	alpha 2-HS glycoprotein	Extracellular Space	other	unspecified application
APOA1	P04639	-1.416	0.00111	0.0205	apolipoprotein A1	Extracellular Space	transporter	diagnosis,efficacy,unspecified application	ISIS 681257
APOA4	P02651	-1.878	0.00259	0.0349	apolipoprotein A4	Extracellular Space	transporter	unspecified application
APOE	A0A0G2K151	-1.176	0.00154	0.0287	apolipoprotein E	Extracellular Space	transporter	diagnosis,efficacy,prognosis,unspecified application
C3	M0RBF1	1.229	0.000762	0.0174	complement C3	Extracellular Space	peptidase	efficacy	IgG,pegcetacoplan
FASN	P12785	1.175	1.75e-08	4.72e-06	fatty acid synthase	Cytoplasm	enzyme	diagnosis,efficacy	3-V bioscience-2640,acarbose/orlistat,cerulenin,orlistat,TVB-2640
FGA	Q7TQ70	2.097	0.00192	0.0287	fibrinogen alpha chain	Extracellular Space	other	diagnosis,unspecified application	F2
Positive Acute Phase Response proteins
Symbol	Uniprot ID	Expr Fold Change	Expr p-value	Expr False Discovery Rate (q-value)	Entrez Gene Name	Location	Type(s)	Biomarker Application(s)	Drug(s)
C3	M0RBF1	1.229	0.000762	0.0174	complement C3	Extracellular Space	peptidase	efficacy	IgG,pegcetacoplan
FGA	Q7TQ70	2.097	0.00192	0.0287	fibrinogen alpha chain	Extracellular Space	other	diagnosis,unspecified application	F2
FGB	P14480	2.03	0.000195	0.00672	fibrinogen beta chain	Extracellular Space	other	unspecified application	F2
HMOX2	P23711	-1.235	0.000989	0.0234	heme oxygenase 2	Cytoplasm	enzyme		tin mesoporphyrin
Decreases Depolarization of Mitochondria and Mitochdrial Membrane
Symbol	Uniprot ID	Expr Fold Change	Expr p-value	Expr False Discovery Rate (q-value)	Entrez Gene Name	Location	Type(s)	Biomarker Application(s)	Drug(s)
DNM1L	O35303	1.047	0.000488	0.0127	dynamin 1 like	Cytoplasm	enzyme
HMOX2	P23711	-1.235	0.000989	0.0234	heme oxygenase 2	Cytoplasm	enzyme		tin mesoporphyrin
PPIA	P10111	-1.05	0.00276	0.0397	peptidylprolyl isomerase A	Cytoplasm	enzyme		alemtuzumab/cyclosporin A,basiliximab/cyclosporine,cyclosporin A,cyclosporin A/methotrexate,cyclosporine A/sirolimus/tacrolimus,cyclosporine A/tacrolimus,N-methyl-4-Ile-cyclosporin
VDAC1	Q9Z2L0	-1.027	6.34e-05	0.0034	voltage dependent anion channel 1	Cytoplasm	ion channel

## Sheet: Diseases and Bio Functions
Ingenuity Pathway Analysis (IPA, Qiagen) of DRPs at pre-CIPN for diseases and biological function.
Diseases and Disorders
Name	p-Value range	# Molecules
Cancer	4.74 E-03 - 5.31 E-08	82
Organismal Injury and Abnormalities	6.69 E-03 - 5.31 E-08	152
Neurological Diseases	6.69 E-03 - 4.14 E-07	74
Tumor Morphology	1.69 E-05 - 4.49 E-07	17
Molecular and Cellular Functions
Name	p-Value range	# Molecules
Cell death and Survival	5.57 E-03 - 5.40 E-16	110
Cellular Assembly and Organization	6.74 E-03 -3.60 E-15	100
Cellular Function and Maintenance	6.79 E-03 - 3.60 E-15	97
Cell Morphology	6.70 e-03 - 1.71 E-11	91
Pysiological System Development and Function
Name	p-Value range	# Molecules
Organismal Survival	1.37 E-09 - 1.37 E-09	92
Nervous System Development and Function	6.79 E-03 - 1.58 E-09	92
Organismal Development	6.69 E-03 - 1.76 E-09	116
Tissue Development	6.79 E-03 - 1.76 E-09	81

## Sheet: upstream regulators
Ingenuity Pathway Analysis (IPA, Qiagen) of DRPs at pre-CIPN for upstream regulators.
© 2000-2021 QIAGEN. All rights reserved.
Upstream Regulator	Expr Fold Change	Molecule Type	Predicted Activation State	Activation z-score	p-value of overlap	Target Molecules in Dataset	Mechanistic Network
TP53		transcription regulator		-1.344	5.42e-19	ACADL,ACLY,ACO2,ACTN4,ANXA6,APOA1,APOE,ATP5F1A,CKB,CKM,CKMT1A/CKMT1B,CLTC,CNN3,COL6A2,COPB1,CS,CTNNB1,Cyb5r3,DBI,DCTN2,DLD,DNM1L,EEF1A1,FASN,FTH1,G6PD,HADHB,HSP90AA1,HSP90AB1,IDH1,ITGA2B,LAMA5,LAMB2,MAP4,ME2,OAT,OGDH,OPA1,PDIA6,PFKM,PKM,PRDX6,RPN1,RPN2,RPS19,RPS3,RPSA,RTKN,SDHA,SERPINH1,STMN1,THBS1,TKT,Tpm4,TRAP1,UBA1,USO1,VDAC1,VIM,XPO1
PPARA		ligand-dependent nuclear receptor		-0.769	3.34e-12	ABCD3,ACACA,ACADL,ACAT2,Acot1,ACOX1,APOA1,APOA4,ATP5F1B,C3,CS,DBI,FASN,FGA,FGB,G6PD,GOT2,HADHB,HMGCS1,HSD17B10,HSD17B4,LSS,ME2,MGLL,POR,PRDX6,RTN4,SELENBP1	48 (5)
INSR		kinase		1.189	4.06e-12	ACADL,ACO2,ACTN4,ALDH1A1,ALDH6A1,APOA1,AQP1,ATP1A1,ATP5F1A,ATP5F1B,ATP5MF,ATP5PF,Calm1 (includes others),CKMT1A/CKMT1B,CS,DAG1,ETFB,FASN,GANAB,GOT2,HADHB,HMGCS1,HSD17B10,HSD17B4,LSS,NDUFV2,OGDH
MKNK1		kinase		0.258	8.22e-12	ANXA2,ANXA5,DCTN1,FLNB,HSD17B4,LAMB2,LAMC1,MAP1B,MAPT,RAB14,SERPINH1,SNAP25,SPARC,USO1,VIM
MYC		transcription regulator		1.829	2.58e-11	AKAP12,ANXA5,ANXA6,CNP,CTNNB1,EIF3D,FASN,FTH1,GLUD1,GOT2,HNRNPA1,LAMB2,ME2,NUCB1,OAT,PFKP,PKM,RPL27,RPL4,RPS19,RPS3,RPS4Y1,RPSA,SPARC,THBS1,TKT,TPP2	31 (2)
SMYD1		transcription regulator			1.95e-10	ACADL,ACO2,ATP5F1A,GOT2,NDUFA10,OAT,PFKM,PKM,PYGB,SDHA,TKT
SUCNR1		G-protein coupled receptor		1.134	1.38e-09	LAMA2,LAMA5,LAMB1,LAMB2,LAMC1,MYH1,NID1
CLPP		peptidase		-1.508	2.06e-09	ACADL,ACO2,ATP5F1A,ATP5F1B,CS,DLD,ETFB,HADHB,OGDH,SDHA,TKT
MTOR		kinase		-1.809	2.07e-09	ACADL,AVIL,CKMT1A/CKMT1B,CLTC,CNP,CS,DAG1,DCTN1,DDAH2,EIF3A,EPRS1,HSP90AB1,HSP90B1,MICAL1,PRDX5,PRX,PYGB
MYOC		other		-1.195	2.31e-09	CNP,DAG1,LAMA2,LAMB1,LAMC1,MPZ,S100B
IL4		cytokine		1.234	4.58e-09	ACOT9,ACOX1,AHNAK,ANXA2,ANXA6,APOE,BIN1,CCT3,CKB,CLTC,COL6A2,DYNC1H1,EPRS1,FASN,FGB,FLNB,GCN1,KCNAB2,LRP1,MAP4,NDRG1,PFKP,PKM,PLEC,SNRNP200,SPTBN1,TLN2,USO1,VIM
RICTOR		other		-1.147	1.62e-08	ATP5F1A,ATP5F1B,ATP5MF,ATP5PF,ATP6V1A,ATP6V1B2,NDUFA10,NDUFS2,NDUFV2,PSMA3,PSMC5,PSMD6,PSME1,RPL4,RPS19,RPS3,RPS4Y1,RPSA,SDHA
PML		transcription regulator		1.067	1.79e-08	ACACA,ACADL,ACOX1,APOA1,APOE,FASN,HADHB,HMGCS1,NDRG1,STMN1,TXN
AGRN		other		0.933	4.51e-08	Dmd,MAP1B,MAP2,MAPT
PPARGC1A		transcription regulator		0.113	6.76e-08	ACACA,ACADL,APOA4,ATP5F1A,ATP5F1B,ATP5MF,COL6A2,CS,FASN,GOT2,LAMA2,LUM,NDUFV2,PRDX5,PVALB,SDHA	32 (4)
MXD1		transcription regulator		-0.632	8.17e-08	ACO2,AIMP1,ETFB,IARS1,LARS1,NDUFA10,RARS1,RPSA,SARS1,TARS1
CPT1B		enzyme		-0.607	9.43e-08	ACACA,ACADL,ATP5F1A,ATP5F1B,Calm1 (includes others),CS,DBI,FASN,FLOT2,MGLL,NDUFA10,NDUFS2,NDUFV2,OGDH,PYGB,SDHA
NFE2L2		transcription regulator		-0.055	1.68e-07	APOA4,ATP1A1,Calm1 (includes others),CCT3,COPS5,FTH1,G6PD,HACD3,HSP90AA1,HSP90AB1,HSP90B1,IDH1,L1CAM,MGLL,OAT,PDIA6,RARS1,TKT,TXN,USO1,VCP
PPARGC1B		transcription regulator		-1.673	9.51e-07	ACACA,ACADL,ATP5MF,CKB,CS,FASN,NDUFV2
COL6A1	-1.047	other	Inhibited	-2.214	1.17e-06	CKM,COL6A6,FASN,IDH1,PVALB
MLXIPL		transcription regulator		0.429	1.24e-06	ACACA,ACLY,AGPS,ANXA2,FASN,RPL27,RPL4,RPS19,RPS3,RPS4Y1,RPSA,TKT
NR4A1		ligand-dependent nuclear receptor		0.102	1.58e-06	ACACA,ACLY,ACO2,ATP5F1A,ATP5F1B,ATP5PF,CTNNB1,DLD,FASN,G6PD,MPZ,NDUFA10,OGDH,PFKM
HSF1		transcription regulator		0.692	1.92e-06	ACACA,ACADL,ACLY,ATP5PF,COL6A2,FASN,HSP90AA1,HSP90AB1,HSPA8,LAMA4
POR	-1.124	enzyme		-0.64	2.81e-06	ACADL,ACAT2,ACLY,Acot1,ALDH1A1,ANXA5,APOA4,CPA3,HADHB,HMGCS1,HSD17B10,LSS,POR
MAPT	-1.126	other		-1.948	3.02e-06	MAP1A,MAP1B,MAP2,MAPT
HSD11B1		enzyme		1	3.36e-06	ACACA,ACOX1,APOA1,CPA3,FASN,FGA
PPARG		ligand-dependent nuclear receptor		-0.421	8.03e-06	ACACA,ACADL,ACLY,ACOX1,APOE,BIN1,C3,CAVIN2,CS,CTNNB1,FASN,HADHB,IDH1,MGLL,MYH14,NDRG1,TKT,VIM
MAP4K4		kinase		-0.711	8.74e-06	ACACA,ACLY,ACO2,Calm1 (includes others),DLD,FASN,HADHB,MGLL,OGDH,PFKM	12 (2)
MBOAT7		enzyme		-0.849	1.37e-05	ACACA,ACLY,FASN,HMGCS1	6 (2)
PRL		cytokine		-1.044	2.07e-05	ANXA2,ANXA5,CAPN2,CNN3,LAMC1,MARS1,PSME1,RPSA,SPARC,VIM
SFRP1		transmembrane receptor		-1.342	2.2e-05	ACACA,ACLY,CTNNB1,FASN,VIM
AK1		kinase			2.91e-05	ACADL,CKMT1A/CKMT1B,GLUD1,PKM
IL5		cytokine		1.265	3.06e-05	ANXA2,ANXA6,HSP90B1,KCNAB2,NDRG1,PDIA6,PFKP,PKM,RPN1,VIM
SLC27A2		transporter		1.039	3.63e-05	ABCD3,ACADL,Acot1,ACOX1,ALDH1A1,HADHB
TLE3		other			3.8e-05	ATP5F1A,ATP5F1B,ATP5MF,ATP5PF,ETFB,NDUFA10,NDUFS2,NDUFV2
ZNF106		other		-1.633	4.15e-05	ABHD16A,C3,MPZ,PRX,RTN4,UGT8
HDAC5		transcription regulator		-0.555	4.86e-05	ACADL,CTNNB1,DRP2,MPZ,PRX
EHHADH		enzyme		1	5.42e-05	ABCD3,ACOX1,FASN,MGLL
INSIG2		other		0.038	5.42e-05	ACACA,ACLY,FASN,G6PD
SH3TC2		other		0.447	5.8e-05	ACLY,HMGCS1,LSS,MPZ,PRX
COLQ		other		0.478	6.68e-05	DAG1,LAMA4,LAMB1,LAMB2,NID1,PRELP,SNTA1
TSC2		other		0.221	6.7e-05	ACACA,ANXA2,ATP6V1A,ATP6V1B2,CTNNB1,FASN,GLA,PGM2L1,PRELP,PVALB
EIF2AK3		kinase			9.51e-05	EPRS1,IARS1,LARS1,NAPA,NDRG1,SARS1,TARS1,TMED9,USO1
PTEN		phosphatase		0.493	0.000101	ACACA,ACO2,ACOX1,ATP5F1A,CLTC,COPS5,CS,CTNNB1,DLD,FASN,HADHB,HMGCS1,L1CAM,LSS,NME2,SDHA
PLIN1		other			0.000117	ACACA,ACADL,FASN,HADHB
MED30		transcription regulator			0.000147	CS,NDUFA10,NDUFS2,SDHA
CCR2		G-protein coupled receptor		-0.707	0.000157	COL12A1,COL6A1,COL6A2,LAMB2,LUM,PRELP,SPARC,THBS1
TRIB1		kinase			0.000165	ACACA,ACOX1,FASN
miR-217-5p (and other miRNAs w/seed ACUGCAU)		mature microRNA			0.000165	ACACA,ACOX1,FASN
ROCK1		kinase		-1	0.000182	COL6A2,LAMA2,LAMA4,LAMC1
STK11		kinase		0.522	0.000201	ATP5MF,CS,CTNNB1,GOT2,LUM,NDUFA10,NME2,PKM,PNP,TKT
ROR1		kinase			0.000214	MAP1B,MAP2
THRSP		other			0.000214	ACACA,ACLY
Dst		other			0.000214	MAP2,MAPT
LAMB2	1.198	enzyme			0.000214	LAMA5,LAMB1
ACOX1	-1.194	enzyme		0.923	0.000238	ABCD3,ACADL,ACOX1,ANXA2,FASN,MGLL,MYH1,OAT,SELENBP1	31 (2)
LMNB1		other			0.000282	ACTN4,ATP5F1B,GDI2,RCN1,RCN2
KLF15		transcription regulator		-0.43	0.000282	ACADL,Acot1,ACOX1,FASN,HADHB
RCE1		peptidase			0.000317	ACTN4,ATP5F1B,GDI2,RCN1,RCN2
DMD		other		-1.067	0.000345	DAG1,EEF1A1,FTH1,HSPA8,MYH1,PFKM,PKM,PVALB,SNTA1,SYNM,VIM
DAG1	-1.138	transmembrane receptor			0.000346	CNP,DAG1,SNTA1
LEP		growth factor		-0.323	0.000347	ABCD3,ACACA,ACADL,ACLY,ACOX1,APOA1,APOA4,ATP5F1A,FASN,IDH1,SNAP25,SPARC,VIM
CD36		transmembrane receptor		-0.152	0.000356	ACACA,APOA4,ATP5F1B,FASN,LRP1
LPIN1		phosphatase		0.254	0.00038	ACACA,APOE,FASN,MPZ	7 (2)
HSD17B4	1.086	enzyme		1	0.00038	ABCD3,ACOX1,FASN,MGLL
PPARD		ligand-dependent nuclear receptor		0.102	0.00038	ACADL,ACOX1,ACY1,APOA1,APOA4,APOE,FASN,GOT2,PKM,THBS1
Nr1h		group		-0.576	0.000392	ACACA,ACADL,ACLY,ALDH1A1,APOE,FASN,MPZ,THBS1	10 (2)
CD38		enzyme		0.842	0.000414	ANXA2,ANXA6,KCNAB2,NDRG1,PDIA6,PFKP,PKM,RPN1,VIM
INSIG1		other		0.308	0.000465	ACACA,ACLY,APOE,FASN,G6PD,HMGCS1,LSS	8 (2)
VCAN		other		1.238	0.000544	APOE,C3,Calm1 (includes others),DAG1,LAMB1,MAP1B,PRDX5,PRELP
NRG4		growth factor			0.000621	ACACA,ACOX1,FASN
Ank2		other			0.000635	L1CAM,SPTBN1
Manf		other			0.000635	HSP90B1,PDIA6
UPP1		enzyme			0.000635	Acot1,ACOX1
UCHL1	-1.014	peptidase		-0.059	0.000652	ANXA6,ATP5F1B,DPYSL2,PFKM,PSME1,SEPTIN8
CASP1		peptidase		0	0.0007	ACACA,ACOX1,FASN,VIM
NRF1		transcription regulator			0.0007	ATP1A1,FTH1,SDHA,VDAC1
miR-338-3p (miRNAs w/seed CCAGCAU)		mature microRNA		0	0.0007	LAMC1,NID1,PLEC,SPARC
miR-335-3p (miRNAs w/seed UUUUCAU)		mature microRNA		0	0.0007	LAMC1,NID1,PLEC,SPARC
NR3C1		ligand-dependent nuclear receptor		1.387	0.000712	AQP1,ARPC2,COL6A1,COL6A2,DBI,G6PD,HSP90AB1,IDH1,OAT,PRPH,THBS1,TXN
LEPR		transmembrane receptor		-0.816	0.000783	ACACA,ACOX1,ANXA5,APOA1,APOA4,APOE,EIF3A,FASN,SNAP25
MEF2		group			0.000798	CKM,CTNNB1,MYH1
PMP22		other			0.000798	APOE,MPZ,PRX
SREBF1		transcription regulator		-0.614	0.000805	ACACA,ACLY,DBI,FASN,G6PD
OMA1		peptidase			0.001	DNM1L,FASN,OPA1
ELOVL5		enzyme			0.001	ACACA,ACADL,FASN	6 (2)
COPS5	-1.02	transcription regulator			0.001	AIMP1,MARS1,RARS1
ADORA2A		G-protein coupled receptor		1.134	0.00101	ATP6V1B2,CCT5,CKB,COL6A1,NAPA,SPARC,SPTBN1
Hmgn3		other			0.00104	AHSG,APOA1,FGA,SERPINH1
NR1I2		ligand-dependent nuclear receptor		0.391	0.00107	ACOX1,ALDH1A1,APOA4,Cyb5r3,FASN,POR
Esrra		transcription regulator		-1.408	0.00112	ACADL,ACOX1,APOA4,ATP1A1,ATP5F1B,ATP5MF,ATP5PF
let-7a-5p (and other miRNAs w/seed GAGGUAG)		mature microRNA		-0.447	0.00115	LAMC1,NID1,PLEC,SPARC,THBS1
miR-29b-3p (and other miRNAs w/seed AGCACCA)		mature microRNA		0	0.00117	LAMC1,NID1,PLEC,SPARC
ACACB		enzyme			0.00124	ACACA,ACLY,FASN
PRKCG		kinase		1.342	0.00125	ATP5F1A,ATP5MF,MAP1B,MAP2,PVALB
CCDC3		other			0.00126	ACACA,FASN
PSME3		peptidase			0.00126	ACACA,FASN	5 (2)
EEF2K		kinase			0.00126	MAP1B,VIM
PROKR1		G-protein coupled receptor			0.00126	CTNNB1,VIM
FGF21		growth factor		0.157	0.00148	ACACA,ACLY,CS,FASN	18 (2)
COL5A1		other		-1	0.00148	APOE,CALR,COL12A1,PKM
GLIS2		transcription regulator			0.00151	C3,SPARC,VIM
FKBP4		enzyme			0.00151	C3,FASN,PRDX6
KDM5A		transcription regulator		-1.134	0.00161	ACO2,ATP1A1,ATP5F1A,NDUFA10,NDUFS2,OPA1,VDAC1
BCL6		transcription regulator		-1.067	0.00176	ABCD3,ACAT2,ACOX1,ANXA6,DPYSL2,HADHB,PFKM,SEPTIN8
ATF4		transcription regulator		1.941	0.00178	FASN,IARS1,LARS1,MARS1,NAPA,NDRG1,SARS1
ERN1		kinase			0.00186	ACACA,ERP44,HSP90B1,PDIA6,TXNDC5,USO1
CD44		other			0.00205	CALR,Cyb5r3,FASN,HSP90AB1,MYO1B,THBS1,VCP
ACACA	-1.136	enzyme			0.00208	ACLY,FASN
GYS2		enzyme			0.00208	ACACA,FASN
FGFR4		kinase			0.00216	ACACA,ACLY,FASN	18 (3)
APOE	-1.176	transporter			0.00224	APOA1,APOE,CALR,CTNNB1,Cyb5r3,HSP90AB1,HSP90B1,MAP2,MYO1B,VCP
PLIN5		other		1.067	0.00225	ACADL,ACOX1,FASN,POR	24 (4)
MEX3A		other		1	0.00225	ACADL,ACOX1,APOA1,PRELP
RPTOR		other		0.447	0.00225	ACACA,ACADL,CTNNB1,FASN,HMGCS1,LSS,PKM
SLC13A1		transporter		0	0.00233	ACLY,ALDH1A1,APOA4,COPB2,HSPA8,RPN1
CTNNB1	1.514	transcription regulator		0	0.00243	ACACA,ACADL,ACAT2,ALCAM,CTNNB1,FASN,HMGCS1,LAMB1,MAP4,MPZ,OAT,PKM,PRX,SYNM,USO1
miR-30c-5p (and other miRNAs w/seed GUAAACA)		mature microRNA		0	0.00248	LAMC1,NID1,PLEC,SPARC
MAT1A		enzyme			0.00253	ACADL,APOA1,PRDX6
mir-193		microRNA			0.00253	ACTN4,CKM,MAPT
TFAM		transcription regulator			0.00253	ACADL,ACOX1,PFKP
ATP7B		transporter		1	0.00272	ACLY,FASN,HMGCS1,LSS
G protein alpha		group		-0.816	0.00274	CALR,COPB2,DBI,DDOST,NUCB1,RPN1
SOX10		transcription regulator			0.00295	DAG1,LAMB1,MPZ
APOA1	-1.416	transporter			0.00295	APOE,ATP5F1B,OPA1
WDFY2		other			0.00309	ACO2,FASN
CREB3L2		transcription regulator			0.00309	COPB1,USO1
Pzp		other			0.00309	APOE,LRP1
BTC		growth factor			0.00309	ACACA,FASN
IDH1	1.17	enzyme			0.00326	APOE,FASN,GLUD1,SERPINH1
NRIP1		transcription regulator		-1	0.00326	ACACA,ACO2,FASN,HADHB
WT1		transcription regulator			0.00326	LMAN1,LRP1,NUCB1,TARS1
IGF2BP1		translation regulator			0.0034	COL6A2,LUM,SERPINH1
mir-27		microRNA			0.0034	ACLY,CTNNB1,FASN
AHR		ligand-dependent nuclear receptor		1.051	0.00357	ACACA,ACOX1,AHSG,COL12A1,COL6A1,CTNNB1,MPZ,NID1,OPA1,SNTA1,THBS1,TXN,VIM
RTN4	1.12	other		-1.067	0.00386	DPYSL2,DYNC1H1,MAP2,RTN4
MFSD2A		transporter			0.0039	FASN,IDH1,LSS
ACSS2		enzyme			0.0039	ACOX1,FASN,LSS
HNRNPR		other			0.00428	Nes,THBS1
ACLY	1.048	enzyme			0.00428	ACACA,FASN
LDHB		enzyme			0.00428	ATP5F1A,ATP5F1B
DBI	-2.182	other			0.00428	FASN,LSS
CDK2		kinase			0.00428	MAP2,SNAP25
Gm26313		other			0.00428	Nes,THBS1
C1QA		other			0.00444	C3,MAP2,VIM
COP1		enzyme			0.00444	APOE,C3,FTH1
IFT88		other			0.00501	ACLY,HMGCS1,LSS
miR-27a-3p (and other miRNAs w/seed UCACAGU)		mature microRNA			0.00501	ACLY,FASN,PXN
IKZF1		transcription regulator		0.64	0.00516	AQP1,EPB42,ITGA2B,LRP1,MYO1B,SERPINH1
MEDAG		other			0.00565	ACOX1,FASN
YWHAG		other			0.00565	NAPA,PRDX6
STK25		kinase			0.00565	ACOX1,FASN
CAMKK2		kinase			0.00565	ACACA,FASN
IGF1R		transmembrane receptor		0.186	0.00593	ACTN4,ATP5F1A,ATP5F1B,ATP5MF,ATP5PF,FASN,FTH1,NDUFV2,TXN
PNPLA2		enzyme		-0.964	0.00612	ACADL,Acot1,ACOX1,FASN
Alpha catenin		group		1.751	0.00615	COL6A1,COL6A2,LAMA2,LAMA4,LUM,VIM
FMR1		translation regulator		-0.842	0.00624	CTNNB1,DAG1,MAP1B,PFKP,PPIA,RPSA,SNAP25
SOX17		transcription regulator			0.0063	CTNNB1,LAMB1,SPARC
LIPE		enzyme			0.00698	ALDH1A1,AQP1,FASN,MAPT,PVALB,TKT
SCAP		other		0.517	0.0071	ACACA,ACLY,FASN,HMGCS1,LSS
UBD		other			0.00719	Acot1,ACOX1
ZBTB7A		transcription regulator			0.00719	PFKP,PKM
KAT2A		enzyme		0	0.00752	ACTN4,AKAP12,HSP90AA1,XPO1
SMTNL1		other			0.00858	Calm1 (includes others),HSP90AB1,PFKM
SCARB1		transporter			0.00858	APOA1,APOE,FASN
TFE3		transcription regulator			0.00858	CKB,FASN,NDUFV2
OSBPL8		transporter			0.00891	ACACA,APOE
Sik1		kinase			0.00891	ACACA,FASN
N-cor		group			0.00907	ACACA,BIN1,FASN,G6PD,IDH1	19 (2)
CYP19A1		enzyme		-1.154	0.00951	ACACA,ACADL,ACOX1,FASN,PXN	17 (2)
PSMB11		peptidase		0.816	0.00957	COL6A1,COL6A2,L1CAM,LAMB2,NID1,THBS1
ETV5		transcription regulator		0	0.0097	AHNAK,CAVIN2,DPYSL2,FASN
SCD		enzyme		0.869	0.0097	ACACA,ACADL,ACOX1,FASN
RHO		G-protein coupled receptor		1	0.0097	AQP1,LAMB2,NID1,PRPH
PKD1		ion channel		-1.195	0.0106	ALDH1A1,ATP1A1,COL12A1,CTNNB1,EIF3A,IDH1,PVALB,TNS1
LAMTOR1		other			0.0108	ACACA,FASN
PKM	1.082	kinase			0.0108	FASN,PKM
SKI		transcription regulator			0.0108	MPZ,Nes
ICMT		enzyme			0.0113	ACTN4,ATP5F1B,RCN2
TCF7L2		transcription regulator		-1.265	0.0115	ACADL,BIN1,CNP,DUSP15,FTH1,IDH1,Ktn1,RTKN,TNS1,UGT8
IL22		cytokine		-0.152	0.0116	FGA,FTH1,HSP90AB1,PRDX5
NR1H2		ligand-dependent nuclear receptor		0.327	0.0119	ACACA,APOE,AQP1,FASN,HSD17B4
ADRB		group		0	0.0119	ACAT2,ANXA5,CAVIN2,HMGCS1,IDH1,LSS
ARHGAP31		other			0.0123	COL6A1,COL6A2,SPARC
IRS2		enzyme			0.0123	ACACA,ACLY,FASN
RUNX1		transcription regulator			0.0128	ALCAM,AQP1,CPA3,EPB42,FSCN1,ITGA2B
NELFB		other			0.0128	COL6A1,RPS3
MBTPS1		peptidase			0.0128	ACACA,FASN
CIDEC		other			0.0133	ACADL,ACOX1,FASN
TSC1		other		-0.392	0.0137	ATP6V1A,ATP6V1B2,FASN,NME2
ZFPM1		transcription regulator			0.0144	ANXA5,CNN3,CPA3,ITGA2B
EGFLAM		other			0.0147	DAG1
FMOD		other			0.0147	LUM
FXN		kinase			0.0147	ACLY
KIF21A		other			0.0147	MAP1B
AFG3L2		peptidase			0.0147	OPA1
STOML2		other			0.0147	OPA1
MAC		complex			0.0147	THBS1
MAP1B	1.213	other			0.0147	MAP1A
TMED10		transporter			0.0147	TMED9
JUP		other			0.0147	CTNNB1
DAB2IP		other			0.0147	VIM
PAM		enzyme			0.0147	AQP1
AMPH		other			0.0147	BIN1
RCAN2		other			0.0147	MYH1
AXIN2		other			0.0147	CTNNB1
DNAJC5		other			0.0147	SNAP25
TBC1D1		other			0.0147	DNM1L
C8orf44-SGK3/SGK3		kinase			0.0147	CTNNB1
LARGE1		enzyme			0.0147	DAG1
Uchl1os		other			0.0147	UCHL1
HSPA8	1.037	enzyme			0.0147	MAPT
ATP6V1B1		transporter			0.0147	ATP6V1B2
GPX4		enzyme			0.0147	PVALB
SLC25A10		transporter			0.0147	ACACA
KIF3A		enzyme			0.015	CTNNB1,HMGCS1
RB1		transcription regulator		0.563	0.0152	ACO2,ATP1A1,ATP5F1A,CKM,DNM1L,LAMC1,NDUFA10,NDUFS2,OPA1,VDAC1
S100A9		other		0.186	0.0157	AKAP12,ALDH1A1,C3,CHDH,ITGB4,MYH1
RRP1B		transcription regulator			0.0159	HSP90AA1,HSP90AB1,RPL27,RPS19,RPS3
RIPK2		kinase		-1	0.016	ACACA,ACADL,ACOX1,FASN
SURF1		enzyme			0.0173	SDHA,VDAC1
NEUROG3		transcription regulator			0.0173	ACACA,FASN
PCK1		kinase			0.0173	ACADL,ACOX1
MED13		transcription regulator			0.018	ACACA,FASN,TKT
RXFP2		G-protein coupled receptor			0.0198	CTNNB1,LRP1
NFIL3		transcription regulator			0.0198	ACACA,FASN
NF1		other			0.0198	CTNNB1,PVALB
HNF4A		transcription regulator		0.588	0.02	Acot1,ALCAM,AQP1,CTNNB1,FTH1,HSPA8,OGDH,PKM,POR,TXN
HNRNPH1		other			0.022	ACOX1,ATP5F1A,UGT8
ALDH1A1	1.033	enzyme			0.0224	ACACA,FASN
CNTF		cytokine			0.0224	FASN,VIM
CYP7A1		enzyme			0.0224	ACACA,FASN
CDK2AP1		other			0.0235	CSNK2A1,CTNNB1,SLC9A3R1
HBA1/HBA2		transporter			0.025	ATP5MF,NDUFV2,SDHA
AGPAT2		enzyme			0.0252	ACACA,FASN
TFEB		transcription regulator			0.0252	ATP6V1A,ATP6V1B2
SREBF2		transcription regulator			0.0252	FASN,HMGCS1
EPAS1		transcription regulator			0.0254	ACACA,ACLY,FASN,HMGCS1
CFTR		ion channel		1	0.0254	AQP1,CPA3,HSD17B4,POR
IRS1		enzyme			0.0263	ACACA,ATP5F1A,COL6A1,FASN,LAMA4
Collagen(s)		complex			0.028	C3,SERPINH1
FMO3		enzyme			0.028	ACADL,FASN
FDFT1		enzyme			0.028	FASN,LRP1
MTORC1		complex			0.0281	FASN,PFKP,PKM
HDAC4		transcription regulator			0.0281	DRP2,MPZ,PRX
LGALS3		other			0.0281	ACACA,DDOST,FASN
DGKE		kinase			0.0291	CS
CTDNEP1		phosphatase			0.0291	CTNNB1
SSBP2		transcription regulator			0.0291	EPB42
Dancr		other			0.0291	CTNNB1
EPN3		other			0.0291	EHD2
FKRP		other			0.0291	LAMC1
WNT16		other			0.0291	CTNNB1
PHF21A		other			0.0291	SNAP25
AFM		transporter			0.0291	APOE
DTNB		other			0.0291	SNTB1
CTNND1		other			0.0291	CTNNB1
CBX1		transcription regulator			0.0291	CKM
NTF3		growth factor			0.0291	PVALB
NEDD8		enzyme			0.0291	ETFB
HGS		other			0.0291	STAM
XRCC5		enzyme			0.0291	APOE
MGAT3		enzyme			0.0291	DAG1
ATG12		other			0.0291	MPZ
TP53INP1		other			0.0291	SPARC
NAGLU		enzyme			0.0291	MAPT
SEC23B		transporter			0.0291	HSP90B1
SYNPO		other			0.0291	MAPT
PDIA6	1.007	enzyme			0.0291	HSP90B1
RGS20		enzyme			0.0291	CTNNB1
IPO9		other			0.0291	PXN
Nedd4		enzyme			0.0291	THBS1
GIMAP1-GIMAP5		other			0.0291	HSP90B1
NCOA4		transcription regulator			0.0291	FTH1
AMPK		complex			0.0297	ACO2,CTNNB1,VIM
KRAS		enzyme			0.0299	ACLY,CS,CTNNB1,FASN,PKM,POR
APOB		transporter			0.031	APOA4,FASN
THBS1	2.237	other			0.031	LAMA4,THBS1
KLF5		transcription regulator			0.031	ACOX1,CTNNB1
FOXO3		transcription regulator		-1.387	0.0319	ACLY,FASN,FLNB,NDRG1,VIM
DTNBP1		other			0.0342	PVALB,SNAP25
HAND1		transcription regulator			0.0342	ACACA,DBI
COL4A3		other			0.0342	LAMB1,LAMC1
MYBL2		transcription regulator			0.0342	COPA,HSPA8
MGLL	-1.111	enzyme			0.0342	ACOX1,FASN
MMP11		peptidase			0.0342	ACACA,ATP5F1B
TCF4		transcription regulator		0	0.0349	ALCAM,ANXA6,HSP90B1,PDIA6,TXNDC5
TCF3		transcription regulator		0.447	0.0355	ALCAM,ANXA6,EPB42,HSP90B1,PDIA6,PPIA,TXNDC5
ALKBH5		enzyme			0.0363	CTTN,DNM1L,HSPA8,UBA1
BMP10		growth factor		0	0.0363	AHSG,AQP1,COL12A1,THBS1
STEAP3		transporter			0.0368	ANXA2,HSPA8,PNP
QKI		other			0.0368	CLTC,CTNNB1,VIM
GPX1		enzyme			0.0374	PRDX6,TXN
Cdkn1c		other			0.0374	ITGB4,MPZ
SRF		transcription regulator		-0.152	0.0385	CKM,CPA3,ITGA2B,MYH1,MYO1B,Tpm4
GNAS		enzyme			0.0387	FASN,SPARC,THBS1
GSK3B		kinase			0.0387	CKM,CTNNB1,MPZ
ESR2		ligand-dependent nuclear receptor		1.673	0.0395	AKAP12,APOE,HMGCS1,ME2,MYH1,PLEC
NTRK2		kinase			0.0406	PVALB,SNAP25,THBS1
SLC4A5		transporter			0.0433	SPTBN1
CLTRN		other			0.0433	ATP1A1
ELOVL2		enzyme			0.0433	FASN
ATP1A2		transporter			0.0433	ATP1A1
DVL1		other			0.0433	CTNNB1
ZNF148		transcription regulator			0.0433	CTNNB1
OLIG2		transcription regulator			0.0433	S100B
RAPGEF1		other			0.0433	SNRNP200
CD93		other			0.0433	CTNNB1
EAF2		transcription regulator			0.0433	THBS1
miR-743b-3p (and other miRNAs w/seed AAAGACA)		mature microRNA			0.0433	CYFIP1
BOK		other			0.0433	ITPR3
SNAP23		transporter			0.0433	ITGA2B
DCX		other			0.0433	ACTN4
RTN4R		transmembrane receptor			0.0433	RTN4
PTP4A2		phosphatase			0.0433	CTNNB1
ERBIN		other			0.0433	MPZ
CMA1		peptidase			0.0433	CPA3
LMO2		transcription regulator			0.0433	EPB42
RALA		enzyme			0.0433	CTNNB1
ABCB7		transporter			0.0433	TXN
APPL1		other			0.0433	SNAP25
CLEC4M		other			0.0433	C3
RDH16		enzyme			0.0433	CTNNB1
ZEB1		transcription regulator			0.0442	ALDH1A1,VIM
LCAT		enzyme			0.0442	APOA1,APOE
PRNP		other			0.0442	APOE,SNAP25
CCN2		growth factor			0.0467	CAVIN2,CTNNB1,FLNB
mir-15		microRNA			0.0478	ACLY,FASN
NR1I3		ligand-dependent nuclear receptor			0.0479	ALDH1A1,APOA1,FASN,POR
Hbb-b1		transporter			0.0479	ATP5MF,FTH1,NDUFV2,SDHA
ADIPOQ		other		0.321	0.0487	ACACA,ACLY,APOA1,FASN,PRDX5
ERK		group			0.0489	CTNNB1,CTTN,THBS1
JUNB		transcription regulator			0.0489	ACLY,C3,FASN
FOLR1		transporter			0.0494	ACTN4,ATP6V1B2,LAMB2,UBE2V1
CYP1A1		enzyme			0.0494	CTTN,DAG1,MAPT,PRPH
