# Supplementary material for: Proteome and Network Analysis Provides Novel Insights Into Developing and Established Chemotherapy-Induced Peripheral Neuropathy
Source: Front Pharmacol. 2022 Feb 18;13:818690. doi: 10.3389/fphar.2022.818690 (PMC8895144; doi:10.3389/fphar.2022.818690)
Supplement: Supplementary file 5 [file Table6.XLSX]

## Sheet: Regulated proteins
List of DRPs at pre- and peak-CIPN, following SNI (Barry et al., 2018), following DPN (Akude et al., 2011) and the mitochondrial proteome (Akude et al., 2011).
Pre-CIPN				Peak-CIPN				SNI mouse DRG				DPN rat (>=20%FC)				Mitochondria rat DRG				Summary					Summary
ProteinDescriptions	Genes	Protein ID		ProteinDescriptions	Genes	Protein ID		ProteinDescriptions	Genes	Protein ID		ProteinDescriptions	Gene names	Protein ID		Protein names	Gene names	Protein ID			Pre-CIPN (q<0.05)	SNI (q <0.05)	overlap			Peak-CIPN (q<0.05)	SNI (q <0.05)	overlap
Thrombospondin 1	Thbs1	M0R979		Myosin regulatory light chain 2, skeletal muscle isoform	Mylpf	P04466		Plectin (PCN) (PLTN) (Plectin-1) (Plectin-6)	Plec Plec1	Q9QXS1		6-phosphofructokinase type C	Pfkp	IPI00231954;IPI00212741		16 kDa protein;Cytochrome b5 type B	Cyb5b;Cyb5m;Omb5	IPI00210304;IPI00193233		n	289	715	139		n	15	715	6
Myosin-4	Myh1	F1LRV9		Myosin-4	Mhy1;Myh4	A0A0G2K484;F1LMU0		Filamin-A (FLN-A) (Actin-binding protein 280) (ABP-280) (Alpha-filamin) (Endothelial actin-binding protein) (Filamin-1) (Non-muscle filamin)	Flna Fln Fln1	Q8BTM8		Adenylate kinase isoenzyme 2, mitochondrial;Adenylate kinase 2;similar to adenylate kinase 2 isoform b	Ak2	IPI00230857;IPI00655272;IPI00390733		3,2-trans-enoyl-CoA isomerase, mitochondrial;Dodecenoyl-Coenzyme A delta isomerase	Dci;rCG_33892	IPI00215574;IPI00882405;IPI00213660		% overlap	0.480969	0.195804			% overlap	0.4	0.00839161
Integrin subunit alpha 2b	Itga2b	D3ZAC0		Myosin-4	Myh1	F1LRV9		Vimentin	Vim	P20152		Ba1-651;Delta-1-pyrroline-5-carboxylate dehydrogenase, mitochondrial;aldehyde dehydrogenase 4 family, member A1	Iffo2;Aldh4a1;LOC641316	IPI00564671;IPI00475676;IPI00914190		6-phosphofructokinase type C	Pfkp	IPI00231954;IPI00212741
Ac1873	Fga	Q7TQ70		Fermitin family member 3	Fermt3	B2GVB9		Fatty acid synthase (EC 2.3.1.85) [Includes: [Acyl-carrier-protein] S-acetyltransferase (EC 2.3.1.38); [Acyl-carrier-protein] S-malonyltransferase (EC 2.3.1.39); 3-oxoacyl-[acyl-carrier-protein] synthase (EC 2.3.1.41); 3-oxoacyl-[acyl-carrier-protein] reductase (EC 1.1.1.100); 3-hydroxyacyl-[acyl-carrier-protein] dehydratase (EC 4.2.1.59); Enoyl-[acyl-carrier-protein] reductase (EC 1.3.1.39); Ole…	Fasn	P19096		Creatine kinase, mitochondrial 1, ubiquitous;Creatine kinase, ubiquitous mitochondrial	Ckmt1	IPI00555166;IPI00193445		Acad9 protein	Acad9	IPI00337099		Summary					Summary
Fibrinogen beta chain	Fgb	P14480		Actinin alpha 3	Actn3	Q8R4I6		Talin-1	Tln1 Tln	P26039		Electron transfer flavoprotein subunit beta	Etfb	IPI00364321		Acetyl-CoA acetyltransferase, mitochondrial	Acat1	IPI00324302			Pre-CIPN (q<0.05)	mitochondria	overlap			Peak-CIPN (q<0.05)	mitochondria	overlap
Erythrocyte membrane protein band 4.2	Epb42	B5DF57		Sarcoplasmic/endoplasmic reticulum calcium ATPase 1	Atp2a1	Q64578		Serum albumin	Alb Alb-1 Alb1	P07724		GrpE protein homolog 1, mitochondrial	Grpel1;Grepel1	IPI00205598		Adenylate kinase isoenzyme 2, mitochondrial;Adenylate kinase 2;similar to adenylate kinase 2 isoform b	Ak2	IPI00230857;IPI00655272;IPI00390733		n	289	151	28		n	15	151	0
Catenin (Cadherin associated protein), beta 1, isoform CRA_a	Ctnnb1	A0A0G2JT93		Cytosolic non-specific dipeptidase	Cndp2	Q6Q0N1		Major vault protein (MVP)	Mvp	Q9EQK5		Heat shock protein 75 kDa, mitochondrial	Trap1	IPI00369217		Amine oxidase [flavin-containing] B	Maob	IPI00231774		% overlap	0.0968858	0.18543			% overlap	0	0
Ubiquitin-conjugating enzyme E2 V1	LOC100912618	D3ZFY8		Myosin-11	Myh11	E9PTU4		Basement membrane-specific heparan sulfate proteoglycan core protein (HSPG) [Cleaved into: Endorepellin; LG3 peptide]	Hspg2	Q05793		Isoform 1 of Basigin;30 kDa protein;Isoform 2 of Basigin	Bsg	IPI00382166;IPI00560078;IPI00193425		ATP synthase subunit delta, mitochondrial	Atp5d	IPI00198620
Caveolae-associated protein 2	Cavin2	Q66H98		Spectrin alpha chain, non-erythrocytic 1	Sptan1	P16086		Serotransferrin (Transferrin) (Beta-1 metal-binding globulin) (Siderophilin)	Tf Trf	Q921I1		methylenetetrahydrofolate dehydrogenase (NADP+ dependent) 1-like	Mthfd1l	IPI00365405		ATP synthase subunit e, mitochondrial;4 kDa protein	Atp5i	IPI00231978;IPI00781911		Summary					Summary
MICOS complex subunit MIC60	Immt	A0A0G2JVH4		Spectrin beta chain	Sptb	A0A140UHX6		Vinculin (Metavinculin)	Vcl	Q64727		Methylmalonate-semialdehyde dehydrogenase [acylating], mitochondrial	Aldh6a1	IPI00205018		Ba1-651;Delta-1-pyrroline-5-carboxylate dehydrogenase, mitochondrial;aldehyde dehydrogenase 4 family, member A1	Iffo2;Aldh4a1;LOC641316	IPI00564671;IPI00475676;IPI00914190			Pre-CIPN (q<0.05)	DPN (>=20%FC)	overlap			Peak-CIPN (q<0.05)	DPN (>=20%FC)	overlap
Aquaporin-1	Aqp1	P29975		Integrin beta	Itgb4	A0A0G2K4V5;F1LSD3		Ribonuclease inhibitor (Ribonuclease/angiogenin inhibitor 1)	Rnh1 Rnh	Q91VI7		Mitochondrial 2-oxoglutarate/malate carrier protein	Slc25a11	IPI00231261		Carnitine O-palmitoyltransferase 1, liver isoform	Cpt1a;Cpt-1;Cpt1	IPI00213538		n	289	110	26		n	15	110	1
Alpha-1,4 glucan phosphorylase	Pygb	G3V6Y6		Neurofilament medium polypeptide	Nefm	P12839		Leukocyte elastase inhibitor A (Serine protease inhibitor EIA) (Serpin B1a)	Serpinb1a Serpinb1	Q9D154		Mitochondrial carnitine/acylcarnitine carrier protein;Solute carrier family 25 (Mitochondrial carnitine/acylcarnitine translocase), member 20	Slc25a20;Cact;rCG_25127	IPI00205413;IPI00471905		Creatine kinase, mitochondrial 1, ubiquitous;Creatine kinase, ubiquitous mitochondrial	Ckmt1	IPI00555166;IPI00193445		% overlap	0.0899654	0.236364			% overlap	0.0666667	0.00909091
Dystrophin-related protein 2	Drp2	Q9EPA0		Spectrin, alpha, erythrocytic 1	Spta1	D4A678		Spectrin alpha chain, non-erythrocytic 1 (Alpha-II spectrin) (Fodrin alpha chain)	Sptan1 Spna2 Spta2	P16546		Peroxiredoxin-1;22 kDa protein;similar to peroxiredoxin 1	Prdx1;Tdpx2	IPI00211779;IPI00476880;IPI00776784		Cytochrome c oxidase subunit 4 isoform 1, mitochondrial	Cox4i1	IPI00194222
Ubiquitin-like modifier-activating enzyme 1	Uba1	Q5U300		Erythrocyte membrane protein band 4.1-like 2	Epb41l2	D3ZDT1		Filamin-B (FLN-B) (ABP-280-like protein) (Actin-binding-like protein) (Beta-filamin)	Flnb	Q80X90		Phosphatidate cytidylyltransferase 2;52 kDa protein	Cds2	IPI00208200;IPI00781855		Cytochrome c, somatic;similar to Cytochrome c, somatic;similar to Cytochrome c, somatic	Cycs	IPI00231864;IPI00362298;IPI00768916;CON_CytC
Complement C3	C3	M0RBF1;M0RBJ7		AHNAK nucleoprotein	Ahnak	A0A0G2JUA5		Extended synaptotagmin-1 (E-Syt1) (Membrane-bound C2 domain-containing protein)	Esyt1 Fam62a Mbc2	Q3U7R1		Probable saccharopine dehydrogenase;35 kDa protein	Sccpdh	IPI00372804;IPI00777388		Electron transfer flavoprotein subunit beta	Etfb	IPI00364321
Erythrocyte membrane protein band 4.1-like 3	Epb41l3	A0A0G2K1Q9;Q9JMB3						Protein disulfide-isomerase (PDI) (EC 5.3.4.1) (Cellular thyroid hormone-binding protein) (Endoplasmic reticulum resident protein 59) (ER protein 59) (ERp59) (Prolyl 4-hydroxylase subunit beta) (p55)	P4hb Pdia1	P09103		Serine hydroxymethyltransferase	Shmt2	IPI00195109;IPI00421364		Enoyl-CoA hydratase, mitochondrial	Echs1	IPI00207217
Myosin heavy chain 9-like 1	Myh9	G3V6P7						Sodium/potassium-transporting ATPase subunit alpha-1 (Na(+)/K(+) ATPase alpha-1 subunit) (EC 3.6.3.9) (Sodium pump subunit alpha-1)	Atp1a1	Q8VDN2		similar to Amine oxidase [flavin-containing] A	Maoa	IPI00202370		GrpE protein homolog 1, mitochondrial	Grpel1;Grepel1	IPI00205598
Microtubule-associated protein 1B	Map1b	P15205						Sodium/potassium-transporting ATPase subunit alpha-2 (Na(+)/K(+) ATPase alpha-2 subunit) (EC 3.6.3.9) (Na(+)/K(+) ATPase alpha(+) subunit) (Sodium pump subunit alpha-2)	Atp1a2	Q6PIE5		similar to Calcium-binding mitochondrial carrier protein Aralar2		IPI00358163		Heat shock protein 75 kDa, mitochondrial	Trap1	IPI00369217
V-type proton ATPase subunit B, brain isoform	Atp6v1b2	P62815						2',3'-cyclic-nucleotide 3'-phosphodiesterase (CNP) (CNPase) (EC 3.1.4.37)	Cnp Cnp1	P16330		succinate-CoA ligase, alpha subunit	Suclg1	IPI00197555		Hexokinase-1	Hk1	IPI00202543;IPI00201057;IPI00201891
Laminin subunit beta-2	Lamb2	M0R6K0;P15800						Complement C3 (HSE-MSF) [Cleaved into: Complement C3 beta chain; C3-beta-c (C3bc); Complement C3 alpha chain; C3a anaphylatoxin; Acylation stimulating protein (ASP) (C3adesArg); Complement C3b alpha' chain; Complement C3c alpha' chain fragment 1; Complement C3dg fragment; Complement C3g fragment; Complement C3d fragment; Complement C3f fragment; Complement C3c alpha' chain fragment 2]	C3	P01027		succinate-Coenzyme A ligase, ADP-forming, beta subunit	Sucla2	IPI00364431		Hydroxysteroid (17-beta) dehydrogenase 10;3-hydroxyacyl-CoA dehydrogenase type-2	Hsd17b10	IPI00886470;IPI00231253
Arginine--tRNA ligase, cytoplasmic	Rars	P40329						Serpin H1 (47 kDa heat shock protein) (Collagen-binding protein) (Colligin) (Serine protease inhibitor J6)	Serpinh1 Cbp1 Hsp47	P19324		Succinyl-CoA:3-ketoacid-coenzyme A transferase 1, mitochondrial	Oxct1;Oxct;Scot	IPI00766788		Isoform 1 of Basigin;30 kDa protein;Isoform 2 of Basigin	Bsg	IPI00382166;IPI00560078;IPI00193425
Kinectin 1	Ktn1	D4A4Z9						Apolipoprotein E (Apo-E)	Apoe	P08226		111 kDa protein;103 kDa protein;89 kDa protein;similar to Band 4.1-like protein 2;90 kDa protein;53 kDa protein		IPI00388101;IPI00368431;IPI00191995;IPI00192909;IPI00393242;IPI00554307;IPI00203239;IPI00203237;IPI00561718;IPI00781129;IPI00556956;IPI00776860;IPI00777537;IPI00776799		Isoform 1 of Dynamin-1-like protein;Isoform 4 of Dynamin-1-like protein;Isoform 5 of Dynamin-1-like protein;Isoform 3 of Dynamin-1-like protein;Isoform 2 of Dynamin-1-like protein;Isoform 6 of Dynamin-1-like protein	Dnm1l	IPI00208284;IPI00193568;IPI00389890;IPI00207820;IPI00388301;IPI00781730
Calreticulin	Calr	P18418						Syntaxin-binding protein 1 (Protein unc-18 homolog 1) (Unc18-1) (Protein unc-18 homolog A) (Unc-18A)	Stxbp1	O08599		15 kDa protein;60S ribosomal protein L22;13 kDa protein	Rpl22	IPI00551563;IPI00421718;IPI00776760		Isoform Mitochondrial of Fumarate hydratase, mitochondrial;Fumarate hydratase 1	Fh	IPI00231611;IPI00760133
Aconitate hydratase, mitochondrial	Aco2	Q9ER34						Myosin-9 (Cellular myosin heavy chain, type A) (Myosin heavy chain 9) (Myosin heavy chain, non-muscle IIa) (Non-muscle myosin heavy chain A) (NMMHC-A) (Non-muscle myosin heavy chain IIa) (NMMHC II-a) (NMMHC-IIA)	Myh9	Q8VDD5		40S ribosomal protein S8;Ribosomal protein S8;similar to ribosomal protein S8	Rps8;LOC297756	IPI00231202;IPI00421379;IPI00361921;IPI00363792;IPI00567037;IPI00777109		Isoform Mitochondrial of Peroxiredoxin-5, mitochondrial;22 kDa protein;Isoform Cytoplasmic+peroxisomal of Peroxiredoxin-5, mitochondrial	Prdx5	IPI00205745;IPI00561017;IPI00760113
Microtubule-associated protein	Map2	F1LNK0						V-type proton ATPase catalytic subunit A (V-ATPase subunit A) (EC 3.6.3.14) (V-ATPase 69 kDa subunit) (Vacuolar proton pump subunit alpha)	Atp6v1a Atp6a1 Atp6a2 Atp6v1a1	P50516		Cathepsin B;cathepsin B preproprotein	Ctsb	IPI00212811;IPI00562653		methylenetetrahydrofolate dehydrogenase (NADP+ dependent) 1-like	Mthfd1l	IPI00365405
Dolichyl-diphosphooligosaccharide--protein glycosyltransferase subunit 1	Rpn1	Q6P7A7						Collagen alpha-1(XII) chain	Col12a1	Q60847		Cytoplasmic dynein 1 heavy chain 1	Dync1h1;Dhc1;Dnch1;Dnchc1;Dnec1;Dyhc;Map1c	IPI00327630;IPI00569884		Methylmalonate-semialdehyde dehydrogenase [acylating], mitochondrial	Aldh6a1	IPI00205018
Fatty acid synthase	Fasn	P12785						Band 4.1-like protein 3 (4.1B) (Differentially expressed in adenocarcinoma of the lung protein 1) (DAL-1) (DAL1P) (mDAL-1) [Cleaved into: Band 4.1-like protein 3, N-terminally processed]	Epb41l3 Dal1 Epb4.1l3 Kiaa0987	Q9WV92		Dolichyl-diphosphooligosaccharide--protein glycosyltransferase subunit 2	Rpn2	IPI00188059		Mitochondrial 2-oxoglutarate/malate carrier protein	Slc25a11	IPI00231261
Isocitrate dehydrogenase [NADP] cytoplasmic	Idh1	P41562						Microtubule-associated protein 6 (MAP-6) (Stable tubule-only polypeptide) (STOP)	Map6 Mtap6	Q7TSJ2		Isoform 1 of Periaxin	Prx	IPI00328033;IPI00232001		Mitochondrial carnitine/acylcarnitine carrier protein;Solute carrier family 25 (Mitochondrial carnitine/acylcarnitine translocase), member 20	Slc25a20;Cact;rCG_25127	IPI00205413;IPI00471905
Alpha-1-inhibitor 3	A1i3	P14046						Gelsolin (Actin-depolymerizing factor) (ADF) (Brevin)	Gsn Gsb	P13020		Isoform 2 of AP-2 complex subunit beta-1;Isoform 1 of AP-2 complex subunit beta-1;102 kDa protein	Ap2b1	IPI00231502;IPI00389753;IPI00781916;IPI00781585;IPI00201713		mitochondrial carrier homolog 1	Mtch1	IPI00188245
Tensin 1	Tns1	F1LN42						Long-chain-fatty-acid--CoA ligase 6 (EC 6.2.1.3) (Long-chain acyl-CoA synthetase 6) (LACS 6)	Acsl6 Facl6	Q91WC3		Myosin regulatory light chain RLC-A;Myosin regulatory light chain MRLC2;Myosin regulatory light chain;Myosin regulatory light chain-B;Myl9 protein	Rlc-a;Myl12b;Mrlc2;Mrlcb;Mylc2b;Myl9;Myrl2	IPI00564409;IPI00421625;IPI00914162;IPI00780133;IPI00858359		Mitochondrial fission 1 protein;Fis1 protein	Fis1;Ttc11	IPI00371036;IPI00896755
Electron transfer flavoprotein subunit beta	Etfb	Q68FU3						Kinectin	Ktn1	Q61595		Non-POU domain-containing octamer-binding protein	Nono	IPI00205912		NADH dehydrogenase	Ndufb8	IPI00370372
General vesicular transport factor p115	Uso1	P41542						Sodium/potassium-transporting ATPase subunit alpha-3 (Na(+)/K(+) ATPase alpha-3 subunit) (EC 3.6.3.9) (Na(+)/K(+) ATPase alpha(III) subunit) (Sodium pump subunit alpha-3)	Atp1a3	Q6PIC6		Ras-related protein Rab-35	Rab35	IPI00371187		NADH dehydrogenase (ubiquinone) Fe-S protein 3	Ndufs3	IPI00202616
Heat shock protein 75 kDa, mitochondrial	Trap1	Q5XHZ0						Aconitate hydratase, mitochondrial (Aconitase) (EC 4.2.1.3) (Citrate hydro-lyase)	Aco2	Q99KI0		Ras-related protein Rab-7a	Rab7a;Rab7	IPI00215564		NADH dehydrogenase (Ubiquinone) Fe-S protein 7, isoform CRA_d;24 kDa protein	Ndufs7;rCG_29475	IPI00365962;IPI00777004
Coatomer subunit beta	Copb1	P23514						Prelamin-A/C [Cleaved into: Lamin-A/C]	Lmna Lmn1	P48678		Ribosomal protein L28;16 kDa protein;similar to ribosomal protein L28;60S ribosomal protein L28;similar to ribosomal protein L28	Rpl28	IPI00471679;IPI00780624;IPI00765333;IPI00555189;IPI00215480;IPI00781093;IPI00778912		NADH dehydrogenase [ubiquinone] 1 alpha subcomplex subunit 10, mitochondrial;NADH dehydrogenase (ubiquinone) 1 alpha subcomplex 10-like	Ndufa10	IPI00561513;IPI00189759
Transitional endoplasmic reticulum ATPase	Vcp	P46462						Protein disulfide-isomerase A3 (EC 5.3.4.1) (58 kDa glucose-regulated protein) (58 kDa microsomal protein) (p58) (Disulfide isomerase ER-60) (Endoplasmic reticulum resident protein 57) (ER protein 57) (ERp57) (Endoplasmic reticulum resident protein 60) (ER protein 60) (ERp60)	Pdia3 Erp Erp60 Grp58	P27773		similar to Ras-related protein Rab-1B;similar to Ras-related protein Rab-1B	Rab1b	IPI00768666;IPI00480673		NADH dehydrogenase [ubiquinone] iron-sulfur protein 2, mitochondrial	Ndufs2	IPI00471647
Protein NDRG1	Ndrg1	Q6JE36						Sarcoplasmic/endoplasmic reticulum calcium ATPase 2 (SERCA2) (SR Ca(2+)-ATPase 2) (EC 3.6.3.8) (Calcium pump 2) (Calcium-transporting ATPase sarcoplasmic reticulum type, slow twitch skeletal muscle isoform) (Endoplasmic reticulum class 1/2 Ca(2+) ATPase)	Atp2a2	O55143		Vesicle-trafficking protein SEC22b	Sec22b;Sec22l1	IPI00193522		NADH-ubiquinone oxidoreductase 75 kDa subunit, mitochondrial	Ndufs1	IPI00358033
Tripeptidyl-peptidase 2	Tpp2	Q64560						Vesicle-fusing ATPase (EC 3.6.4.6) (N-ethylmaleimide-sensitive fusion protein) (NEM-sensitive fusion protein) (Suppressor of K(+) transport growth defect 2) (Protein SKD2) (Vesicular-fusion protein NSF)	Nsf Skd2	P46460		16 kDa protein;Cytochrome b5 type B	Cyb5b;Cyb5m;Omb5	IPI00210304;IPI00193233		NADH-ubiquinone oxidoreductase chain 4;NADH dehydrogenase subunit 4	Mtnd4;mt-Nd4;Nd4;mt-Co3;ND4;mt-Nd4l	IPI00200487;IPI00734778
Advillin	Avil	M0RCA6						Elongation factor 1-alpha 1 (EF-1-alpha-1) (Elongation factor Tu) (EF-Tu) (Eukaryotic elongation factor 1 A-1) (eEF1A-1)	Eef1a1 Eef1a	P10126		3,2-trans-enoyl-CoA isomerase, mitochondrial;Dodecenoyl-Coenzyme A delta isomerase	Dci;rCG_33892	IPI00215574;IPI00882405;IPI00213660		Peroxiredoxin-1;22 kDa protein;similar to peroxiredoxin 1	Prdx1;Tdpx2	IPI00211779;IPI00476880;IPI00776784
Fascin	Fscn1	P85845						Alpha-actinin-4 (Non-muscle alpha-actinin 4)	Actn4	P57780		Acetyl-CoA acetyltransferase, mitochondrial	Acat1	IPI00324302		Phosphatidate cytidylyltransferase 2;52 kDa protein	Cds2	IPI00208200;IPI00781855
Heat shock protein HSP 90-alpha	Hsp90aa1	P82995						NADP-dependent malic enzyme (NADP-ME) (EC 1.1.1.40) (Malic enzyme 1)	Me1 Mod-1 Mod1	P06801		ATP synthase subunit delta, mitochondrial	Atp5d	IPI00198620		Polymerase I and transcript release factor;21 kDa protein;19 kDa protein	Ptrf	IPI00201300;IPI00779071;IPI00778595
Rab GDP dissociation inhibitor beta	Gdi2	P50399						Periostin (PN) (Osteoblast-specific factor 2) (OSF-2)	Postn Osf2	Q62009		ATP synthase subunit e, mitochondrial;4 kDa protein	Atp5i	IPI00231978;IPI00781911		Probable saccharopine dehydrogenase;35 kDa protein	Sccpdh	IPI00372804;IPI00777388
Isoleucine-tRNA synthetase (Predicted)	Iars	F1LS86						Unconventional myosin-Va (Dilute myosin heavy chain, non-muscle)	Myo5a Dilute	Q99104		Carnitine O-palmitoyltransferase 1, liver isoform	Cpt1a;Cpt-1;Cpt1	IPI00213538		Protein DJ-1	Park7;Cap1	IPI00212523
Aspartate aminotransferase, mitochondrial	Got2	P00507						Ras GTPase-activating-like protein IQGAP1	Iqgap1	Q9JKF1		Cytochrome c oxidase subunit 4 isoform 1, mitochondrial	Cox4i1	IPI00194222		Serine hydroxymethyltransferase	Shmt2	IPI00195109;IPI00421364
Talin 2	Tln2	D3ZA84						von Willebrand factor A domain-containing protein 5A (Loss of heterozygosity 11 chromosomal region 2 gene A protein homolog)	Vwa5a Loh11cr2a	Q99KC8		Cytochrome c, somatic;similar to Cytochrome c, somatic;similar to Cytochrome c, somatic	Cycs	IPI00231864;IPI00362298;IPI00768916;CON_CytC		similar to Amine oxidase [flavin-containing] A	Maoa	IPI00202370
Tubulin alpha-1B chain	Tuba1b	Q6P9V9						Cytoskeleton-associated protein 4 (63-kDa cytoskeleton-linking membrane protein) (Climp-63) (p63)	Ckap4	Q8BMK4		Enoyl-CoA hydratase, mitochondrial	Echs1	IPI00207217		similar to Calcium-binding mitochondrial carrier protein Aralar2		IPI00358163
Cytoplasmic FMR1-interacting protein	Cyfip1	D4A8H8						Dynamin-1 (EC 3.6.5.5)	Dnm1 Dnm Kiaa4093	P39053		Hexokinase-1	Hk1	IPI00202543;IPI00201057;IPI00201891		similar to NADH dehydrogenase (ubiquinone) 1 alpha subcomplex, 13;17 kDa protein;18 kDa protein		IPI00359981;IPI00362610;IPI00781734
Clathrin heavy chain;Clathrin heavy chain 1	Cltc	F1M779;P11442						NADH-ubiquinone oxidoreductase 75 kDa subunit, mitochondrial (EC 1.6.5.3) (EC 1.6.99.3) (Complex I-75kD) (CI-75kD)	Ndufs1	Q91VD9		Hydroxysteroid (17-beta) dehydrogenase 10;3-hydroxyacyl-CoA dehydrogenase type-2	Hsd17b10	IPI00886470;IPI00231253		Single-stranded DNA-binding protein, mitochondrial	Ssbp1;Ssbp	IPI00196750
Endoplasmin	Hsp90b1	A0A0A0MY09;Q66HD0						Heat shock 70 kDa protein 4L (Heat shock 70-related protein APG-1) (Osmotic stress protein 94)	Hspa4l Apg1 Hsp4l Osp94	P48722		Isoform 1 of Dynamin-1-like protein;Isoform 4 of Dynamin-1-like protein;Isoform 5 of Dynamin-1-like protein;Isoform 3 of Dynamin-1-like protein;Isoform 2 of Dynamin-1-like protein;Isoform 6 of Dynamin-1-like protein	Dnm1l	IPI00208284;IPI00193568;IPI00389890;IPI00207820;IPI00388301;IPI00781730		Slc25a3 protein (Solute carrier family 25 (Mitochondrial carrier	Slc25a3	IPI00209115
Cytoplasmic dynein 1 heavy chain 1	Dync1h1	M0R9X8						Pregnancy zone protein (Alpha-2-macroglobulin) (Alpha-2-M) [Cleaved into: Alpha-2-macroglobulin 165 kDa subunit; Alpha-2-macroglobulin 35 kDa subunit]	Pzp A2m	Q61838		Isoform Mitochondrial of Fumarate hydratase, mitochondrial;Fumarate hydratase 1	Fh	IPI00231611;IPI00760133		succinate-CoA ligase, alpha subunit	Suclg1	IPI00197555
Reticulon;Reticulon-4	Rtn4	F1LQN3;Q9JK11						Annexin A2 (Annexin II) (Annexin-2) (Calpactin I heavy chain) (Calpactin-1 heavy chain) (Chromobindin-8) (Lipocortin II) (Placental anticoagulant protein IV) (PAP-IV) (Protein I) (p36)	Anxa2 Anx2 Cal1h	P07356		Isoform Mitochondrial of Peroxiredoxin-5, mitochondrial;22 kDa protein;Isoform Cytoplasmic+peroxisomal of Peroxiredoxin-5, mitochondrial	Prdx5	IPI00205745;IPI00561017;IPI00760113		succinate-Coenzyme A ligase, ADP-forming, beta subunit	Sucla2	IPI00364431
Dynactin 1, isoform CRA_a	Dctn1	D4A8U7						Laminin subunit alpha-2 (Laminin M chain) (Laminin-12 subunit alpha) (Laminin-2 subunit alpha) (Laminin-4 subunit alpha) (Merosin heavy chain)	Lama2	Q60675		Mitochondrial fission 1 protein;Fis1 protein	Fis1;Ttc11	IPI00371036;IPI00896755		Succinyl-CoA:3-ketoacid-coenzyme A transferase 1, mitochondrial	Oxct1;Oxct;Scot	IPI00766788
Periaxin	Prx	Q63425						Myoglobin	Mb	P04247		NADH dehydrogenase (ubiquinone) Fe-S protein 3	Ndufs3	IPI00202616		Superoxide dismutase [Mn], mitochondrial	Sod2	IPI00211593
Purine nucleoside phosphorylase	Pnp	P85973						Glycerol-3-phosphate dehydrogenase, mitochondrial (GPD-M) (GPDH-M) (EC 1.1.5.3) (Protein TISP38)	Gpd2 Gdm1	Q64521		NADH dehydrogenase [ubiquinone] 1 alpha subcomplex subunit 10, mitochondrial;NADH dehydrogenase (ubiquinone) 1 alpha subcomplex 10-like	Ndufa10	IPI00561513;IPI00189759		[3-methyl-2-oxobutanoate dehydrogenase [lipoamide]] kinase, mitochondrial;46 kDa protein	Bckdk	IPI00204344;IPI00569511
Dihydropyrimidinase-related protein 2	Dpysl2	P47942						Pyruvate carboxylase, mitochondrial (EC 6.4.1.1) (Pyruvic carboxylase) (PCB)	Pc Pcx	Q05920		NADH dehydrogenase [ubiquinone] iron-sulfur protein 2, mitochondrial	Ndufs2	IPI00471647		10 kDa heat shock protein, mitochondrial;11 kDa protein	Hspe1	IPI00326433;IPI00568277
U5 small nuclear ribonucleoprotein 200 kDa helicase	Snrnp200	F1LNJ2;M3ZCQ2						Carbonic anhydrase 3 (EC 4.2.1.1) (Carbonate dehydratase III) (Carbonic anhydrase III) (CA-III)	Ca3 Car3	P16015		NADH-ubiquinone oxidoreductase 75 kDa subunit, mitochondrial	Ndufs1	IPI00358033		14-3-3 protein zeta/delta	Ywhaz;Msfs1	IPI00324893;IPI00475480;IPI00471526
Long-chain-fatty-acid--CoA ligase ACSBG1	Acsbg1	Q924N5						Peripherin	Prph Prph1	P15331		NADH-ubiquinone oxidoreductase chain 4;NADH dehydrogenase subunit 4	Mtnd4;mt-Nd4;Nd4;mt-Co3;ND4;mt-Nd4l	IPI00200487;IPI00734778		2-oxoglutarate (a-ketoglutarate) dehydrogenase E1 component, mitochondrial;118 kDa protein;116 kDa protein	Ogdh	IPI00215093;IPI00782594;IPI00390995;IPI00562355
ATP-dependent 6-phosphofructokinase, platelet type	Pfkp	P47860						Dynamin-like 120 kDa protein, mitochondrial (EC 3.6.5.5) (Large GTP-binding protein) (LargeG) (Optic atrophy protein 1 homolog) [Cleaved into: Dynamin-like 120 kDa protein, form S1]	Opa1	P58281		Polymerase I and transcript release factor;21 kDa protein;19 kDa protein	Ptrf	IPI00201300;IPI00779071;IPI00778595		34 kDa protein;32 kDa protein		IPI00563586;IPI00779280
Plectin	Plec	Q6S3A3						ATP-citrate synthase (EC 2.3.3.8) (ATP-citrate (pro-S-)-lyase) (Citrate cleavage enzyme)	Acly	Q91V92		similar to NADH dehydrogenase (ubiquinone) 1 alpha subcomplex, 13;17 kDa protein;18 kDa protein		IPI00359981;IPI00362610;IPI00781734		37 kDa protein;4-nitrophenylphosphatase domain and non-neuronal SNAP25-like protein homolog 1	Nipsnap1	IPI00780534;IPI00364134
Vimentin	Vim	G3V8C3;P31000						Collagen alpha-1(XVIII) chain [Cleaved into: Endostatin]	Col18a1	P39061		Single-stranded DNA-binding protein, mitochondrial	Ssbp1;Ssbp	IPI00196750		3-ketoacyl-CoA thiolase, mitochondrial	Acaa2	IPI00201413
NADH dehydrogenase [ubiquinone] iron-sulfur protein 2, mitochondrial	Ndufs2	Q641Y2						Annexin A5 (Anchorin CII) (Annexin V) (Annexin-5) (Calphobindin I) (CBP-I) (Endonexin II) (Lipocortin V) (Placental anticoagulant protein 4) (PP4) (Placental anticoagulant protein I) (PAP-I) (Thromboplastin inhibitor) (Vascular anticoagulant-alpha) (VAC-alpha)	Anxa5 Anx5	P48036		Slc25a3 protein (Solute carrier family 25 (Mitochondrial carrier	Slc25a3	IPI00209115		48 kDa protein;Cathepsin D;Cathepsin D	Ctsd	IPI00389830;IPI00421525;IPI00212731
Elongation factor 1-alpha 1	Eef1a1	P62630						Creatine kinase B-type (EC 2.7.3.2) (B-CK) (Creatine kinase B chain)	Ckb Ckbb	Q04447		Superoxide dismutase [Mn], mitochondrial	Sod2	IPI00211593		60 kDa heat shock protein, mitochondrial;60 kDa protein	Hspd1;Hsp60	IPI00339148;IPI00567316;IPI00389398;IPI00763594
Spectrin alpha chain, non-erythrocytic 1	Sptan1	P16086						Gamma-enolase (EC 4.2.1.11) (2-phospho-D-glycerate hydro-lyase) (Enolase 2) (Neural enolase) (Neuron-specific enolase) (NSE)	Eno2 Eno-2	P17183		11 kDa protein;11 kDa protein;11 kDa protein;11 kDa protein;11 kDa protein;similar to germinal histone H4 gene;11 kDa protein;Isoform Histone H4 of Histone H4	Hist1h4b	IPI00231340;IPI00364897;IPI00368659;IPI00559188;IPI00561706;IPI00764726;IPI00778180;IPI00561052;IPI00760138;IPI00560768		72 kDa protein;Succinate dehydrogenase [ubiquinone] flavoprotein subunit, mitochondrial	Sdha	IPI00567268;IPI00200659
Heat shock protein HSP 90-beta	Hsp90ab1	P34058						Calcium-dependent secretion activator 1 (Calcium-dependent activator protein for secretion 1) (CAPS-1)	Cadps Caps Caps1 Kiaa1121	Q80TJ1		223 kDa protein;222 kDa protein;222 kDa protein;222 kDa protein;myosin, heavy chain 7B, cardiac muscle, beta;222 kDa protein;179 kDa protein		IPI00388854;IPI00392986;IPI00557425;IPI00559613;IPI00364799;IPI00562250;IPI00779521		87 kDa protein;82 kDa protein;Inner membrane protein, mitochondrial	Immt	IPI00777695;IPI00364895;IPI00566985
ATPase H+-transporting V1 subunit A	Atp6v1a	D4A133						Dynamin-3 (EC 3.6.5.5)	Dnm3 Kiaa0820	Q8BZ98		31 kDa protein;F-actin-capping protein subunit beta	Capzb	IPI00191444;IPI00365283		acetyl-Coenzyme A acyltransferase 1;3-ketoacyl-CoA thiolase B, peroxisomal;similar to 3-ketoacyl-CoA thiolase B, peroxisomal precursor;Isoform 2 of 3-ketoacyl-CoA thiolase A, peroxisomal	Acaa1a;Acaa1b;Acaa1	IPI00650097;IPI00370596;IPI00767638;IPI00554106
Collagen alpha-1(XII) chain	Col12a1	A0A0G2KAJ7						Elongation factor 2 (EF-2)	Eef2	P58252		40S ribosomal protein S15	Rps15;Rig	IPI00231692;IPI00782545		Aconitate hydratase, mitochondrial	Aco2	IPI00421539
Ornithine aminotransferase, mitochondrial	Oat	P04182						Isocitrate dehydrogenase [NADP] cytoplasmic (IDH) (EC 1.1.1.42) (Cytosolic NADP-isocitrate dehydrogenase) (IDP) (NADP(+)-specific ICDH) (Oxalosuccinate decarboxylase)	Idh1	O88844		60S acidic ribosomal protein P1	Rplp1	IPI00200145;IPI00764653		ADP/ATP translocase 1	Slc25a4	IPI00231927
Peroxisomal multifunctional enzyme type 2;Hsd17b4 protein	Hsd17b4	P97852;Q6IN39						Calcium-binding mitochondrial carrier protein Aralar1 (Mitochondrial aspartate glutamate carrier 1) (Solute carrier family 25 member 12)	Slc25a12 Aralar1	Q8BH59		60S ribosomal protein L13;24 kDa protein;24 kDa protein;similar to 60S ribosomal protein L13;18 kDa protein	Rpl13	IPI00230916;IPI00393399;IPI00476506;IPI00390829;IPI00561930;IPI00569843;IPI00777660;IPI00389956;IPI00360566;IPI00566108;IPI00359824		ADP/ATP translocase 2;32 kDa protein;27 kDa protein;27 kDa protein;22 kDa protein;35 kDa protein;34 kDa protein;similar to solute carrier family 25, member 5;33 kDa protein	Slc25a5	IPI00200466;IPI00565507;IPI00569831;IPI00558425;IPI00561209;IPI00569825;IPI00564294;IPI00363182;IPI00776957;IPI00568360;IPI00557688;IPI00366141;IPI00764841;IPI00394415;IPI00566556;IPI00765083
Dead end homolog 1 (Zebrafish)	Hars	Q4QQV4						Galectin-1 (Gal-1) (14 kDa lectin) (Beta-galactoside-binding lectin L-14-I) (Galaptin) (Lactose-binding lectin 1) (Lectin galactoside-binding soluble 1) (S-Lac lectin 1)	Lgals1 Gbp	P16045		60S ribosomal protein L13a;Ribosomal protein L13A;20 kDa protein	Rpl13a;rCG_53885	IPI00655314;IPI00780235;IPI00231124;IPI00362701;IPI00780622		Aldehyde dehydrogenase, mitochondrial;Protein	Aldh2	IPI00197770;IPI00778252
Sodium/potassium-transporting ATPase subunit alpha-1	Atp1a1	P06685						AP2-associated protein kinase 1 (EC 2.7.11.1) (Adaptor-associated kinase 1)	Aak1 Kiaa1048	Q3UHJ0		60S ribosomal protein L3	Rpl3	IPI00395285;IPI00562920;IPI00369231;IPI00559256		Aspartate aminotransferase, mitochondrial	Got2	IPI00210920;IPI00559851;IPI00564678;IPI00566268;IPI00764515;IPI00782680
Eukaryotic initiation factor 4A-II	Eif4a2	Q5RKI1						Murinoglobulin-1 (MuG1)	Mug1 Mug-1	P28665		60S ribosomal protein L32;17 kDa protein;similar to 60S ribosomal protein L32;12 kDa protein	Rpl32	IPI00231778;IPI00394074;IPI00196808;IPI00476742;IPI00197777;IPI00206896;IPI00569221		ATP synthase gamma chain	Atp5c1;Atp5c	IPI00454288
Pyruvate kinase PKM	Pkm	P11980						Ectonucleoside triphosphate diphosphohydrolase 2 (NTPDase 2) (EC 3.6.1.-) (CD39 antigen-like 1) (Ecto-ATP diphosphohydrolase 2) (Ecto-ATPDase 2) (Ecto-ATPase 2)	Entpd2 Cd39l1	O55026		60S ribosomal protein L35;similar to 60S ribosomal protein L35;similar to 60S ribosomal protein L35;14 kDa protein;9 kDa protein	Rpl35	IPI00212783;IPI00363291;IPI00360383;IPI00361408;IPI00777417;IPI00562976;IPI00567820		ATP synthase subunit alpha, mitochondrial	Atp5f1a	IPI00396910
Dolichyl-diphosphooligosaccharide--protein glycosyltransferase subunit 2	Rpn2	A0A0G2K757;P25235						Reticulon-1 (Neuroendocrine-specific protein)	Rtn1 Nsp	Q8K0T0		60S ribosomal protein L4	Rpl4	IPI00202512;IPI00566033;IPI00561175		ATP synthase subunit b, mitochondrial	Atp5f1	IPI00196107
Unconventional myosin-Ib	Myo1b	Q05096						NADH-cytochrome b5 reductase 3 (B5R) (Cytochrome b5 reductase) (EC 1.6.2.2) (Diaphorase-1) [Cleaved into: NADH-cytochrome b5 reductase 3 membrane-bound form; NADH-cytochrome b5 reductase 3 soluble form]	Cyb5r3 Dia1	Q9DCN2		Actin-related protein 2/3 complex subunit 2	Arpc2	IPI00764535		ATP synthase subunit beta, mitochondrial	Atp5f1b	IPI00551812
ATP-dependent 6-phosphofructokinase	Pfkm	A0A0G2KBC7;Q52KS1						Nidogen-2 (NID-2) (Entactin-2)	Nid2	O88322		Adenylyl cyclase-associated protein 1	Cap1;Cap;Mch1	IPI00555187		ATP synthase subunit d, mitochondrial	Atp5h	IPI00230838;IPI00200053;IPI00454327
ATP synthase subunit beta;ATP synthase subunit beta, mitochondrial	Atp5f1b	G3V6D3;P10719						Tropomyosin alpha-4 chain (Tropomyosin-4)	Tpm4	Q6IRU2		ADP-ribosylation factor 3;ADP-ribosylation factor 1;ADP-ribosylation factor 2	Arf3;Ac1-253;Arf1;Arf2	IPI00231674;IPI00331953;IPI00213677		ATP synthase subunit O, mitochondrial	Atp5o	IPI00195123
Transketolase	Tkt	P50137						Creatine kinase U-type, mitochondrial (EC 2.7.3.2) (Acidic-type mitochondrial creatine kinase) (Mia-CK) (Ubiquitous mitochondrial creatine kinase) (U-MtCK)	Ckmt1	P30275		ADP-ribosylation factor 4	Arf4	IPI00231966		ATP synthase, H+ transporting, mitochondrial F0 complex, subunit G	Atp5l;MGC72942	IPI00421711;IPI00388918;IPI00767469
Proteasome subunit alpha type-3	Psma3	P18422						Ankyrin-1 (ANK-1) (Erythrocyte ankyrin)	Ank1 Ank-1	Q02357		Cofilin-1;similar to Cofilin-1 (Cofilin, non-muscle isoform) isoform 1	Cfl1	IPI00327144;IPI00763463;IPI00566219;IPI00369419;IPI00764939		ATPase family AAA domain-containing protein 1	Atad1	IPI00566676
Succinate dehydrogenase [ubiquinone] flavoprotein subunit, mitochondrial	Sdha	Q920L2						Synaptojanin-1 (EC 3.1.3.36) (Synaptic inositol 1,4,5-trisphosphate 5-phosphatase 1)	Synj1 Kiaa0910	Q8CHC4		Creatine kinase B-type	Ckb	IPI00470288		ATPase family AAA domain-containing protein 3;58 kDa protein	Atad3;Atad3a	IPI00365481;IPI00781028
ATP synthase subunit alpha, mitochondrial	Atp5f1a	P15999						Aspartate aminotransferase, cytoplasmic (cAspAT) (EC 2.6.1.1) (EC 2.6.1.3) (Cysteine aminotransferase, cytoplasmic) (Cysteine transaminase, cytoplasmic) (cCAT) (Glutamate oxaloacetate transaminase 1) (Transaminase A)	Got1	P05201		Decorin	Dcn	IPI00199861;IPI00191090		caveolin 1 alpha isoform;Isoform Alpha of Caveolin-1	Cav1;Cav	IPI00896144;IPI00192313;IPI00204258
Glutamate dehydrogenase 1, mitochondrial	Glud1	P10860						Fructose-bisphosphate aldolase C (EC 4.1.2.13) (Aldolase 3) (Brain-type aldolase) (Scrapie-responsive protein 2) (Zebrin II)	Aldoc Aldo3 Scrg2	P05063		Dihydropyrimidinase-related protein 2	Dpysl2	IPI00870112;IPI00561065;IPI00203250;IPI00556970		Citrate synthase, mitochondrial	Cs	IPI00206977
Choline dehydrogenase, mitochondrial	Chdh	Q6UPE0						Neutral alpha-glucosidase AB (EC 3.2.1.84) (Alpha-glucosidase 2) (Glucosidase II subunit alpha)	Ganab G2an Kiaa0088	Q8BHN3		Dolichyl-di-phosphooligosaccharide-protein glycotransferase;50 kDa protein	Ddost	IPI00471645;IPI00780155		coiled-coil-helix-coiled-coil-helix domain containing 3		IPI00869949
Calpain-2 catalytic subunit	Capn2	Q07009						NADH dehydrogenase [ubiquinone] flavoprotein 1, mitochondrial (EC 1.6.5.3) (EC 1.6.99.3) (Complex I-51kD) (CI-51kD) (NADH-ubiquinone oxidoreductase 51 kDa subunit)	Ndufv1	Q91YT0		Eukaryotic translation initiation factor 4A1;Eukaryotic initiation factor 4A-II	Eif4a2	IPI00369618;IPI00193595;IPI00767150		Complement component 1 Q subcomponent-binding protein, mitochondrial	C1qbp;Gc1qbp	IPI00361686
2-oxoglutarate dehydrogenase, mitochondrial	Ogdh	Q5XI78						Oxidation resistance protein 1 (Protein C7)	Oxr1 C7 Gm1238	Q4KMM3		Fatty acid synthase	Fasn	IPI00200661		COX15 homolog, cytochrome c oxidase assembly protein		IPI00361315
Creatine kinase U-type, mitochondrial	Ckmt1	Q5BJT9						Collagen alpha-1(XIV) chain	Col14a1	Q80X19		Guanine nucleotide-binding protein G(i), alpha-2 subunit	Gnai2;Gnai-2	IPI00231925		Cytochrome b-c1 complex subunit 1, mitochondrial	Uqcrc1	IPI00471577
60S ribosomal protein L4	Rpl4	Q6P3V9						Septin-9 (SL3-3 integration site 1 protein)	Sept9 Kiaa0991 Sint1	Q80UG5		Guanine nucleotide-binding protein G(I)/G(S)/G(T) subunit beta-2	Gnb2	IPI00212658;IPI00422067		Cytochrome b-c1 complex subunit 2, mitochondrial	Uqcrc2	IPI00188924
Eukaryotic translation initiation factor 3 subunit B	Eif3b	Q4G061						V-type proton ATPase subunit B, brain isoform (V-ATPase subunit B 2) (Endomembrane proton pump 58 kDa subunit) (Vacuolar proton pump subunit B 2)	Atp6v1b2 Atp6b2 Vat2	P62814		Heat shock protein HSP 90-alpha;77 kDa protein	Hsp90aa1	IPI00210566;IPI00392830;IPI00782078;IPI00358905;IPI00368869;IPI00763003;IPI00372228;IPI00566126;IPI00566286		Cytochrome b-c1 complex subunit Rieske, mitochondrial	Uqcrfs1	IPI00362949
DEAH (Asp-Glu-Ala-His) box polypeptide 15 (Predicted), isoform CRA_b	Dhx15	D3ZD97						Lamin-B1	Lmnb1	P14733		Interferon-inducible double stranded RNA-dependent protein kinase activator A	Prkra	IPI00187767		Cytochrome c oxidase subunit 2	Mtco2;Coii;mt-Co2	IPI00209908
ATP-binding cassette, subfamily A (ABC1), member 8a;ATP-binding cassette, subfamily A (ABC1), member 8a	Abca8a	D3ZCF8;D3ZXD2						Protein Niban (Protein FAM129A)	Fam129a Niban	Q3UW53		Isoform 1 of Tubulin beta-5 chain;Isoform 2 of Tubulin beta-5 chain	Tubb5	IPI00197579;IPI00829443;CON_00713000;IPI00768167;IPI00900493		Cytochrome c oxidase subunit 5A, mitochondrial;16 kDa protein	Cox5a	IPI00192246;IPI00362291
Acyl-CoA thioesterase 9	Acot9	Q5U2X8						Integrin beta-4 (CD antigen CD104)	Itgb4	A2A863		Isoform 2 of Ectonucleoside triphosphate diphosphohydrolase 2;Isoform 1 of Ectonucleoside triphosphate diphosphohydrolase 2;Ectonucleoside triphosphate diphosphohydrolase 2	Entpd2;Cd39l1	IPI00231058;IPI00324617;IPI00515854		cytochrome c oxidase subunit II	mt-Co3;CO2;COII;COX2;mt-Nd4l	IPI00734686
40S ribosomal protein S3	Rps3	P62909						Fibronectin (FN) [Cleaved into: Anastellin]	Fn1	P11276		Lysosome membrane protein 2	Scarb2;Cd36l2;Limpii	IPI00231478		cytochrome c-1	Cyc1	IPI00366416
Laminin subunit alpha 5	Lama5	F1MAN8						Integrin alpha-6 (CD49 antigen-like family member F) (VLA-6) (CD antigen CD49f) [Cleaved into: Integrin alpha-6 heavy chain; Integrin alpha-6 light chain]	Itga6	Q61739		Lysosome-associated membrane glycoprotein 2;Lysosomal membrane glycoprotein 2	Lamp2;Lamp-2	IPI00212730;IPI00779955		D-3-phosphoglycerate dehydrogenase	Phgdh	IPI00475835;IPI00560275
DNA damage-binding protein 1	Ddb1	G3V8T4						Nidogen-1 (NID-1) (Entactin)	Nid1 Ent	P10493		Myl6 protein;Myosin light polypeptide 6;myosin, light chain 6, alkali, smooth muscle and non-muscle;17 kDa protein;myosin, light chain 6B, alkali, smooth muscle and non-muscle	Myl6	IPI00896236;IPI00365944;IPI00817070;IPI00392935;IPI00870820;IPI00371369		Dihydrolipoyl dehydrogenase, mitochondrial;54 kDa protein	Dld	IPI00365545;IPI00780824
Extended synaptotagmin-1	Esyt1	Q9Z1X1						Long-chain-fatty-acid--CoA ligase ACSBG1 (EC 6.2.1.3) (Acyl-CoA synthetase bubblegum family member 1) (mBG1) (Gonadotropin-regulated long chain acyl CoA synthetase) (GR-LACS) (Lipidosin)	Acsbg1 Kiaa0631 Lpd	Q99PU5		N(G),N(G)-dimethylarginine dimethylaminohydrolase 2	Ddah2	IPI00215294		Dihydrolipoyllysine-residue succinyltransferase component of 2-oxoglutarate dehydrogenase complex, mitochondrial	Dlst	IPI00551702
ATP-citrate synthase	Acly	A0A0G2K5E7;G3V888						Purine nucleoside phosphorylase (PNP) (EC 2.4.2.1) (Inosine phosphorylase) (Inosine-guanosine phosphorylase)	Pnp Np Pnp1	P23492		Neurofilament light polypeptide	Nefl;Nf68;Nfl	IPI00231302		Electron transfer flavoprotein subunit alpha, mitochondrial	Etfa	IPI00205332
Dynamin-1-like protein	Dnm1l	O35303						Laminin subunit beta-2 (Laminin-11 subunit beta) (Laminin-14 subunit beta) (Laminin-15 subunit beta) (Laminin-3 subunit beta) (Laminin-4 subunit beta) (Laminin-7 subunit beta) (Laminin-9 subunit beta) (S-laminin subunit beta) (S-LAM beta)	Lamb2 Lams	Q61292		Peptidyl-prolyl cis-trans isomerase A;Protein	Ppia	IPI00387771;IPI00559637;IPI00569436		Elongation factor Tu, mitochondrial	Tufm	IPI00371236;IPI00768891;IPI00768768
Alpha-soluble NSF attachment protein	Napa	P54921						Succinate--CoA ligase [ADP-forming] subunit beta, mitochondrial (EC 6.2.1.5) (ATP-specific succinyl-CoA synthetase subunit beta) (A-SCS) (Succinyl-CoA synthetase beta-A chain) (SCS-betaA)	Sucla2	Q9Z2I9		Phospholipase C beta 3	Plcb3	IPI00209033		ES1 protein homolog, mitochondrial		IPI00231028
Hydroxymethylglutaryl-CoA synthase, cytoplasmic	Hmgcs1	P17425						Peptidyl-prolyl cis-trans isomerase FKBP4 (PPIase FKBP4) (EC 5.2.1.8) (52 kDa FK506-binding protein) (52 kDa FKBP) (FKBP-52) (59 kDa immunophilin) (p59) (FK506-binding protein 4) (FKBP-4) (FKBP59) (HSP-binding immunophilin) (HBI) (Immunophilin FKBP52) (Rotamase) [Cleaved into: Peptidyl-prolyl cis-trans isomerase FKBP4, N-terminally processed]	Fkbp4 Fkpb52	P30416		Ptbp1 protein;59 kDa protein;Isoform PYBP1 of Polypyrimidine tract-binding protein 1;56 kDa protein;53 kDa protein	Ptbp1;Ptb;Pybp;Tbfii	IPI00390239;IPI00562850;IPI00231555;IPI00390801;IPI00561640		Fructose-bisphosphate aldolase A;Fructose-bisphosphate aldolase	Aldoa;Aldoal1	IPI00231734;IPI00195851;IPI00471911;IPI00876620
Flotillin 2, isoform CRA_d;Flot2 protein;Flotillin-2	Flot2	A0A0G2JXA8;Q5XIW9;Q9Z2S9						Protein disulfide-isomerase A4 (EC 5.3.4.1) (Endoplasmic reticulum resident protein 72) (ER protein 72) (ERp-72) (ERp72)	Pdia4 Cai Erp72	P08003		Rab GDP dissociation inhibitor beta;47 kDa protein	Gdi2	IPI00197568;IPI00566673;IPI00324986		Glutamate dehydrogenase 1, mitochondrial	Glud1	IPI00324633;IPI00382282
Spectrin beta chain	Sptbn1	A0A0G2K8W9;G3V6S0						Retinal dehydrogenase 1 (RALDH 1) (RalDH1) (EC 1.2.1.-) (EC 1.2.1.36) (ALDH-E1) (ALHDII) (Aldehyde dehydrogenase family 1 member A1) (Aldehyde dehydrogenase, cytosolic)	Aldh1a1 Ahd-2 Ahd2 Aldh1	P24549		Ras-related protein Ral-A;Ras-related protein Ral-B	Rala;Ral;Ral-a;Ralb;Ral-b	IPI00203575;IPI00206703		Glycerol-3-phosphate dehydrogenase, mitochondrial;81 kDa protein	Gpd2	IPI00199663;IPI00569162
26S proteasome regulatory subunit 8	Psmc5	P62198						Sodium/potassium-transporting ATPase subunit beta-1 (Sodium/potassium-dependent ATPase subunit beta-1)	Atp1b1 Atp4b	P14094		Reep5 protein	Reep5	IPI00360246		Hydroxyacyl-coenzyme A dehydrogenase, mitochondrial	Hadh;Had;Hadhsc;Schad	IPI00205157
Laminin subunit beta 1	Lamb1	D3ZQN7						Rab GDP dissociation inhibitor alpha (Rab GDI alpha) (Guanosine diphosphate dissociation inhibitor 1) (GDI-1)	Gdi1 Rabgdia	P50396		similar to AHNAK nucleoprotein isoform 1 isoform 2;AHNAK 1	Ahnak	IPI00769072;IPI00656402;IPI00207087		Isocitrate dehydrogenase [NAD] subunit alpha, mitochondrial	Idh3a	IPI00198720
NADH dehydrogenase [ubiquinone] 1 alpha subcomplex subunit 10, mitochondrial	Ndufa10	Q561S0						Prolargin (Proline-arginine-rich end leucine-rich repeat protein)	Prelp	Q9JK53		similar to H3 histone, family 2 isoform 2;histone cluster 2, H3c2		IPI00767428;IPI00781565		Isocitrate dehydrogenase [NAD] subunit beta, mitochondrial	Idh3B	IPI00357924
Heat shock cognate 71 kDa protein	Hspa8	P63018						Dihydropyrimidinase-related protein 2 (DRP-2) (Unc-33-like phosphoprotein 2) (ULIP-2)	Dpysl2 Crmp2 Ulip2	O08553		similar to Histone H2B 291B isoform 2;histone cluster 1, H2bm;histone cluster 1, H2bn;15 kDa protein;15 kDa protein;similar to Histone H2B 291B;histone cluster 1, H2bh;histone H2B;similar to Histone H2B 291B;14 kDa protein;Histone H2B type 1;16 kDa protein	Hist2h2bb;Hist1h2bh;Hist1h2bl;Hist1h2ba;Th2b	IPI00768311;IPI00766320;IPI00870721;IPI00560461;IPI00560818;IPI00480852;IPI00734783;IPI00190348;IPI00393508;IPI00556932;IPI00551802;IPI00780961;IPI00231976;IPI00209163;IPI00368662;IPI00388454		Isocitrate dehydrogenase [NADP], mitochondrial	Idh2	IPI00193485;IPI00558791;IPI00194045
Vesicle amine transport 1-like	Vat1l	M0R3N4						Ceruloplasmin (EC 1.16.3.1) (Ferroxidase)	Cp	Q61147		similar to RAN binding protein 5		IPI00373722		Isoform 2 of NADH-cytochrome b5 reductase 3;Isoform 1 of NADH-cytochrome b5 reductase 3;Isoform 3 of NADH-cytochrome b5 reductase 3	Cyb5r3	IPI00760146;IPI00231662;IPI00760152
Laminin subunit gamma 1	Lamc1	F1MAA7						Protein kinase C and casein kinase substrate in neurons protein 1 (Syndapin-1)	Pacsin1 Pacsin	Q61644		similar to talin 2;similar to talin 2 isoform 3;similar to talin 2 isoform 2;similar to Talin-2 isoform 1		IPI00370137;IPI00768415;IPI00569296;IPI00387880		Isoform 2 of Voltage-dependent anion-selective channel protein 3;31 kDa protein;Isoform 1 of Voltage-dependent anion-selective channel protein 3	Vdac3	IPI00231067;IPI00207891;IPI00556929
Inositol 1,4,5-trisphosphate receptor type 3;Inositol 1,4,5-trisphosphate receptor type 3	Itpr3	C7E1V1;Q63269						Cathepsin B (EC 3.4.22.1) (Cathepsin B1) [Cleaved into: Cathepsin B light chain; Cathepsin B heavy chain]	Ctsb	P10605		Tln1 protein	Tln1	IPI00362014		Isoform 3 of HCLS1-associated protein X-1;Isoform 1 of HCLS1-associated protein X-1;Isoform 5 of HCLS1-associated protein X-1;Isoform 2 of HCLS1-associated protein X-1;Isoform 6 of HCLS1-associated protein X-1	Hax1;Hs1bp1	IPI00555236;IPI00382352;IPI00882561;IPI00766770;IPI00882515
Retinal dehydrogenase 1	Aldh1a1	A0A0H2UHP1;P51647						Microtubule-associated protein 4 (MAP-4)	Map4 Mtap4	P27546		Translocon-associated protein subunit alpha;33 kDa protein;Signal sequence receptor, alpha	Ssr1;Ac2-238	IPI00364884;IPI00781021;IPI00561555		Isoform M2 of Pyruvate kinase isozymes M1/M2;similar to pyruvate kinase 3;similar to pyruvate kinase 3;Pyruvate kinase;53 kDa protein;similar to pyruvate kinase 3 isoform 1	Pkm	IPI00339197;IPI00764193;IPI00561880;IPI00454375;IPI00882389;IPI00764788
Histone H4	Hist1h4b	P62804						AP-2 complex subunit alpha-1 (100 kDa coated vesicle protein A) (Adaptor protein complex AP-2 subunit alpha-1) (Adaptor-related protein complex 2 subunit alpha-1) (Alpha-adaptin A) (Alpha1-adaptin) (Clathrin assembly protein complex 2 alpha-A large chain) (Plasma membrane adaptor HA2/AP2 adaptin alpha A subunit)	Ap2a1 Adtaa Clapa1	P17426		Tubulin alpha-1A chain;Tubulin alpha-3 chain	Tuba1a;Tuba1;Tuba3a;Tuba3;Tuba3b	IPI00189795;IPI00471523;IPI00764107;IPI00568896;IPI00870141;IPI00763798;IPI00368301;IPI00393504		Leucine-rich PPR motif-containing protein, mitochondrial	Lrpprc;Lrp157	IPI00360075
Coatomer subunit alpha	Copa	G3V6T1						EH domain-containing protein 2	Ehd2	Q8BH64		Tubulin alpha-4A chain	Tuba4a	IPI00362927		L-lactate dehydrogenase A chain;similar to L-lactate dehydrogenase A chain;37 kDa protein	Ldha;Ldh-1;Ldh1	IPI00197711;IPI00203823;IPI00781221;IPI00555243;IPI00464822;IPI00779935;IPI00765152
EH domain-containing protein 2	Ehd2	Q4V8H8						Band 3 anion transport protein (Anion exchange protein 1) (AE 1) (Anion exchanger 1) (MEB3) (Solute carrier family 4 member 1) (CD antigen CD233)	Slc4a1 Ae1	P04919		tubulin, beta 4	Tubb4;rCG_45085	IPI00765366		Lon protease homolog, mitochondrial	Lonp1	IPI00205076
Integrin beta	Itgb4	A0A0G2K4V5;F1LSD3						Guanine nucleotide-binding protein G(o) subunit alpha	Gnao1 Gna0 Gnao	P18872						Long-chain specific acyl-CoA dehydrogenase, mitochondrial	Acadl	IPI00211225
Trifunctional enzyme subunit beta, mitochondrial	Hadhb	Q60587						Myelin-associated glycoprotein (Siglec-4a)	Mag	P20917						Malate dehydrogenase, mitochondrial	Mdh2	IPI00197696
Eukaryotic translation initiation factor 4A1	Eif4a1	Q6P3V8						Microtubule-associated protein 1B (MAP-1B) (MAP1(X)) (MAP1.2) [Cleaved into: MAP1B heavy chain; MAP1 light chain LC1]	Map1b Mtap1b Mtap5	P14873						malic enzyme 2, NAD(+)-dependent, mitochondrial		IPI00209570
Serine--tRNA ligase, cytoplasmic	Sars	A0A0G2JZG7						Aspartoacylase (EC 3.5.1.15) (Aminoacylase-2) (ACY-2)	Aspa	Q8R3P0						Medium-chain specific acyl-CoA dehydrogenase, mitochondrial	Acadm	IPI00212015
Filamin B	Flnb	A0A0G2JXT8;D4A8D5						2-oxoglutarate dehydrogenase, mitochondrial (EC 1.2.4.2) (2-oxoglutarate dehydrogenase complex component E1) (OGDC-E1) (Alpha-ketoglutarate dehydrogenase)	Ogdh Kiaa4192	Q60597						Metaxin 2	Mtx2	IPI00370745
Tubulin beta chain	Tubb4b	G3V7C6						Apolipoprotein A-I (Apo-AI) (ApoA-I) (Apolipoprotein A1) [Cleaved into: Proapolipoprotein A-I (ProapoA-I); Truncated apolipoprotein A-I]	Apoa1	Q00623						mitochondrial carrier homolog 2	Mtch2	IPI00764690
Syntrophin, basic 1 (Predicted)	Sntb1	D3ZWC6						Annexin A6 (67 kDa calelectrin) (Annexin VI) (Annexin-6) (Calphobindin-II) (CPB-II) (Chromobindin-20) (Lipocortin VI) (Protein III) (p68) (p70)	Anxa6 Anx6	P14824						Mitochondrial dicarboxylate carrier (Solute carrier family 25 (Mitochondrial carrier	Slc25a10;rCG_34251	IPI00209363
COP9 signalosome complex subunit 4	Cops4	Q68FS2						Transketolase (TK) (EC 2.2.1.1) (P68)	Tkt	P40142						Mitochondrial import receptor subunit TOM70	Tomm70	IPI00417750
Alpha glucosidase 2 alpha neutral subunit (Predicted)	Ganab	D3ZAN3						Leucine--tRNA ligase, cytoplasmic (EC 6.1.1.4) (Leucyl-tRNA synthetase) (LeuRS)	Lars	Q8BMJ2						NADH dehydrogenase (Ubiquinone) flavoprotein 1	Ndufv1	IPI00191913
Methionyl-tRNA synthetase	Mars	D3Z941						Periaxin	Prx	O55103						NADH dehydrogenase [ubiquinone] flavoprotein 2, mitochondrial	Ndufv2	IPI00367152;IPI00767651
40S ribosomal protein S4;40S ribosomal protein S4, X isoform;40S ribosomal protein S4	Rps4x	A0A0H2UHX3;P62703;X1WI37						Lumican (Keratan sulfate proteoglycan lumican) (KSPG lumican)	Lum Lcn Ldc	P51885						Ndufa4 protein	Ndufa4	IPI00213436
CAP-Gly domain-containing linker protein 2	Clip2	G3V949						Glutamine synthetase (GS) (EC 6.3.1.2) (Glutamate decarboxylase) (EC 4.1.1.15) (Glutamate--ammonia ligase)	Glul Glns	P15105						Ndufa9 protein	Ndufa9	IPI00358441
Protein disulfide-isomerase A6	Pdia6	A0A0G2JSZ5;Q63081						Endoplasmin (94 kDa glucose-regulated protein) (GRP-94) (Endoplasmic reticulum resident protein 99) (ERp99) (Heat shock protein 90 kDa beta member 1) (Polymorphic tumor rejection antigen 1) (Tumor rejection antigen gp96)	Hsp90b1 Grp94 Tra-1 Tra1	P08113						Ndufs8 protein	Ndufs8;Ndufs8_predicted;rCG_47133	IPI00188330
Dystrophin	Dmd	P11530						Dehydrogenase/reductase SDR family member 1 (EC 1.1.-.-)	Dhrs1 D14ertd484e	Q99L04						Ornithine aminotransferase, mitochondrial	Oat	IPI00193279
Microtubule-associated protein 1A	Map1a	A0A0G2K5C6						Puromycin-sensitive aminopeptidase (PSA) (EC 3.4.11.14) (Cytosol alanyl aminopeptidase) (AAP-S)	Npepps Psa	Q11011						Phosphate carrier protein, mitochondrial	Slc25a3;Phc	IPI00562259
Microtubule-associated protein	Map4	A0A0G2JW88						Saccharopine dehydrogenase-like oxidoreductase (EC 1.-.-.-)	Sccpdh	Q8R127						Prohibitin;similar to prohibitin	Phb	IPI00211756;IPI00559336;IPI00777931;IPI00557754;IPI00206222;IPI00389916;IPI00565633;IPI00558685;IPI00779647;IPI00779050;IPI00363110;IPI00568876;IPI00777621
Alpha-actinin-4	Actn4	A0A0G2K013;Q9QXQ0						Cell adhesion molecule 3 (Immunoglobulin superfamily member 4B) (IgSF4B) (Nectin-like protein 1) (NECL-1) (Synaptic cell adhesion molecule 3) (TSLC1-like protein 1)	Cadm3 Igsf4b Necl1 Syncam3 Tsll1	Q99N28						Prohibitin-2;20 kDa protein	Phb2	IPI00190557;IPI00780297
RCG24674, isoform CRA_b	Synm	G3V9G5						Cytochrome b-c1 complex subunit 1, mitochondrial (Complex III subunit 1) (Core protein I) (Ubiquinol-cytochrome-c reductase complex core protein 1)	Uqcrc1	Q9CZ13						pyrroline-5-carboxylate synthetase		IPI00372524
Heterogeneous nuclear ribonucleoprotein A3	Hnrnpa3	Q6URK4						Synaptic vesicle membrane protein VAT-1 homolog (EC 1.-.-.-)	Vat1 Vat-1	Q62465						Pyruvate carboxylase, mitochondrial	Pc	IPI00210435
T-complex protein 1 subunit gamma	Cct3	Q6P502						Plasma membrane calcium-transporting ATPase 1 (PMCA1) (EC 3.6.3.8) (Plasma membrane calcium ATPase isoform 1) (Plasma membrane calcium pump isoform 1)	Atp2b1	G5E829						Pyruvate dehydrogenase E1 component subunit beta, mitochondrial	Pdhb	IPI00194324
Peroxiredoxin;Peroxiredoxin-5, mitochondrial	Prdx5	A0A0G2JSS8;Q9R063						MAGUK p55 subfamily member 6 (Dlgh4 protein) (P55T protein) (Protein associated with Lin-7 2)	Mpp6 Dlgh4 Pals2	Q9JLB0						Sideroflexin 1;Sideroflexin-1	Sfxn1	IPI00464440;IPI00213735
Long-chain specific acyl-CoA dehydrogenase, mitochondrial	Acadl	P15650						Chloride intracellular channel protein 1 (Nuclear chloride ion channel 27) (NCC27)	Clic1	Q9Z1Q5						Sideroflexin-3;32 kDa protein;31 kDa protein	Sfxn3	IPI00200069;IPI00565637;IPI00778900
NADH-cytochrome b5 reductase 3	Cyb5r3	P20070						Calponin-3 (Calponin, acidic isoform)	Cnn3	Q9DAW9						similar to ATP synthase, H+ transporting, mitochondrial F0 complex, subunit f, isoform 2;similar to ATP synthase, H+ transporting, mitochondrial F0 complex, subunit f, isoform 2;11 kDa protein		IPI00767473;IPI00390086;IPI00780472
Leucyl-tRNA synthetase	Lars	Q5PPJ6						UDP-N-acetylhexosamine pyrophosphorylase-like protein 1 (EC 2.7.7.-)	Uap1l1	Q3TW96						similar to dihydrolipoamide S-acetyltransferase;Dihydrolipoyllysine-residue acetyltransferase component of pyruvate dehydrogenase complex, mitochondrial	Dlat	IPI00765153;IPI00231714
Heterogeneous nuclear ribonucleoprotein F	Hnrnpf	Q794E4						ATP-dependent 6-phosphofructokinase, muscle type (ATP-PFK) (PFK-M) (EC 2.7.1.11) (6-phosphofructokinase type A) (Phosphofructo-1-kinase isozyme A) (PFK-A) (Phosphohexokinase)	Pfkm Pfk-m Pfka	P47857						similar to glyceraldehyde-3-phosphate dehydrogenase;similar to glyceraldehyde-3-phosphate dehydrogenase;>IPI:CON_00713814.2|SWISS-PROT:P10096 (Bos taurus) Glyceraldehyde-3-phosphate dehydrogenase;22 kDa protein		IPI00554039;IPI00769218;CON_00713814;IPI00388302;IPI00562827;IPI00362452;IPI00564015;IPI00367666;IPI00765892;IPI00558018;IPI00763753;IPI00569815;IPI00565457;IPI00566084;IPI00393046;IPI00565128;IPI00779861;IPI00559057;IPI00361815;IPI00765735;IPI00192409;IPI00363402;IPI00567272;IPI00782430;IPI00776479;IPI00569616;IPI00566322;IPI00557114;IPI00558079;IPI00557346;IPI00362347;IPI00763566;IPI00568249;IP…
Aminoacylase-1A	Acy1a	Q6AYS7						Protein transport protein Sec31A (SEC31-like protein 1) (SEC31-related protein A)	Sec31a Sec31l1	Q3UPL0						similar to Pyruvate dehydrogenase E1 component alpha subunit, somatic form, mitochondrial precursor (PDHE1-A type I) isoform 2;similar to Pyruvate dehydrogenase E1 component alpha subunit, somatic form, mitochondrial precursor (PDHE1-A type I) isoform 1;Py	Pdha1	IPI00393034;IPI00764176;IPI00768086;IPI00191707
Collagen type XV alpha 1 chain;Collagen alpha-1(XV) chain-like	Col15a1;LOC108348074	A0A0G2JV12;F1LPD0						Cytosolic non-specific dipeptidase (EC 3.4.13.18) (CNDP dipeptidase 2) (Glutamate carboxypeptidase-like protein 1)	Cndp2 Cn2	Q9D1A2						similar to solute carrier family 25 (mitochondrial carrier, Aralar), member 12;72 kDa protein		IPI00388687;IPI00564348
Myosin heavy chain 14	Myh14	F1LNF0						Glutamate dehydrogenase 1, mitochondrial (GDH 1) (EC 1.4.1.3)	Glud1 Glud	P26443						similar to translocase of inner mitochondrial membrane 50 homolog isoform 2		IPI00766169;IPI00764232;IPI00764582
LDL receptor-related protein 1	Lrp1	G3V928						Alcohol dehydrogenase 1 (EC 1.1.1.1) (ADH-A2) (Alcohol dehydrogenase A subunit)	Adh1 Adh-1	P00329						solute carrier family 25 (mitochondrial carrier, phosphate carrier), member 24	Slc25a24;rCG_29001	IPI00896184
Aldehyde dehydrogenase family 6, subfamily A1, isoform CRA_b;Methylmalonate-semialdehyde dehydrogenase [acylating], mitochondrial	Aldh6a1	G3V7J0;Q02253						S-formylglutathione hydrolase (FGH) (EC 3.1.2.12) (Esterase 10) (Esterase D) (Sid 478)	Esd Es10 Sid478	Q9R0P3						Stomatin-like protein 2	Stoml2	IPI00203528
RCG43947	Txndc5	D3ZZC1						Myosin-10 (Cellular myosin heavy chain, type B) (Myosin heavy chain 10) (Myosin heavy chain, non-muscle IIb) (Non-muscle myosin heavy chain B) (NMMHC-B) (Non-muscle myosin heavy chain IIb) (NMMHC II-b) (NMMHC-IIB)	Myh10	Q61879						Stress-70 protein, mitochondrial	Hspa9	IPI00363265
2',3'-cyclic-nucleotide 3'-phosphodiesterase	Cnp	P13233						Decorin (Bone proteoglycan II) (PG-S2) (PG40)	Dcn	P28654						Succinate dehydrogenase [ubiquinone] iron-sulfur subunit, mitochondrial	Sdhb;Sdh1	IPI00785564
Coatomer subunit beta'	Copb2	O35142						T-complex protein 1 subunit beta (TCP-1-beta) (CCT-beta)	Cct2 Cctb	P80314						Thioredoxin-dependent peroxide reductase, mitochondrial	Prdx3	IPI00208215
Glutamyl-prolyl-tRNA synthetase	Eprs	A0A0G2JZI2						Short-chain specific acyl-CoA dehydrogenase, mitochondrial (SCAD) (EC 1.3.8.1) (Butyryl-CoA dehydrogenase)	Acads	Q07417						Tricarboxylate transport protein, mitochondrial	Slc25a1;Slc20a3	IPI00327694;IPI00563078
Serine (Or cysteine) proteinase inhibitor, clade H, member 1, isoform CRA_b	Serpinh1	Q5RJR9						Beta-soluble NSF attachment protein (SNAP-beta) (Brain protein I47) (N-ethylmaleimide-sensitive factor attachment protein beta)	Napb Snapb	P28663						Trifunctional enzyme subunit alpha, mitochondrial	Hadha	IPI00212622;IPI00365587
Creatine kinase B-type	Ckb	P07335						Biglycan (Bone/cartilage proteoglycan I) (PG-S1)	Bgn	P28653						Trifunctional enzyme subunit beta, mitochondrial	Hadhb	IPI00198467
Peripherin	Prph	P21807						Calcium-binding mitochondrial carrier protein SCaMC-2 (Small calcium-binding mitochondrial carrier protein 2) (Solute carrier family 25 member 25)	Slc25a25 Kiaa1896 Scamc2	A2ASZ8						Up-regulated during skeletal muscle growth protein 5	Usmg5;Dapit	IPI00202111
Ubiquitin carboxyl-terminal hydrolase isozyme L1	Uchl1	Q00981						Aspartate--tRNA ligase, cytoplasmic (EC 6.1.1.12) (Aspartyl-tRNA synthetase) (AspRS)	Dars	Q922B2						Valyl-tRNA synthetase	Vars;Vars2	IPI00372557
Annexin A2	Anxa2	Q07936						Contactin-1 (Neural cell surface protein F3)	Cntn1	P12960						Very long-chain specific acyl-CoA dehydrogenase, mitochondrial;69 kDa protein	Acadvl;Vlcad	IPI00213057;IPI00782169
Dihydrolipoyl dehydrogenase, mitochondrial	Dld	Q6P6R2						Tropomyosin alpha-1 chain (Alpha-tropomyosin) (Tropomyosin-1)	Tpm1 Tpm-1 Tpma	P58771						Voltage-dependent anion-selective channel protein 1;32 kDa protein	Vdac1	IPI00421874;IPI00566850;IPI00365813;IPI00763738;IPI00768849;IPI00567131;IPI00360013
Src substrate cortactin;Cortactin, isoform CRA_c;Src substrate cortactin	Cttn	A0A0G2JZ13;D3ZGE6;Q66HL2						Dystrophin	Dmd	P11531						Voltage-dependent anion-selective channel protein 2	Vdac2	IPI00198327;IPI00206268;IPI00561936
COP9 signalosome subunit 5	Cops5	F7EUU4						Kininogen-1 [Cleaved into: Kininogen-1 heavy chain; Bradykinin; Kininogen-1 light chain]	Kng1 Kng	O08677
Myelin protein P0	Mpz	P06907						Prolyl endopeptidase (PE) (EC 3.4.21.26) (Post-proline cleaving enzyme)	Prep Pep	Q9QUR6
Eukaryotic translation initiation factor 3 subunit A	Eif3a	Q1JU68						Unconventional myosin-Ic (Myosin I beta) (MMI-beta) (MMIb)	Myo1c	Q9WTI7
Thioredoxin-related transmembrane protein 3	Tmx3	M0R402						Stress-induced-phosphoprotein 1 (STI1) (mSTI1) (Hsc70/Hsp90-organizing protein) (Hop)	Stip1	Q60864
Threonine--tRNA ligase, cytoplasmic;Threonine--tRNA ligase, cytoplasmic	Tars;Tars1	A0A0G2K9V6;Q5XHY5						Hexokinase-1 (EC 2.7.1.1) (Hexokinase type I) (HK I) (Hexokinase, tumor isozyme)	Hk1	P17710
Citrate synthase	Cs	G3V936						3-ketoacyl-CoA thiolase A, peroxisomal (EC 2.3.1.16) (Acetyl-CoA acyltransferase A) (Beta-ketothiolase A) (Peroxisomal 3-oxoacyl-CoA thiolase A)	Acaa1a Acaa1	Q921H8
Voltage-dependent anion-selective channel protein 1	Vdac1	Q9Z2L0						Metalloreductase STEAP3 (EC 1.16.1.-) (Dudulin-2) (Protein nm1054) (Six-transmembrane epithelial antigen of prostate 3) (Tumor suppressor-activated pathway protein 6)	Steap3 Tsap6	Q8CI59
Malic enzyme	Me2	A0A0G2K502;D3ZJH9						Talin-2	Tln2	Q71LX4
Thioredoxin	Txn	P11232						Putative adenosylhomocysteinase 3 (AdoHcyase 3) (EC 3.3.1.1) (Long-IRBIT) (S-adenosyl-L-homocysteine hydrolase 3) (S-adenosylhomocysteine hydrolase-like protein 2)	Ahcyl2	Q68FL4
A-kinase anchor protein 12	Akap12	Q5QD51						Hemopexin	Hpx Hpxn	Q91X72
Mitochondrial import receptor subunit TOM70	Tomm70	Q75Q39						4-aminobutyrate aminotransferase, mitochondrial (EC 2.6.1.19) ((S)-3-amino-2-methylpropionate transaminase) (EC 2.6.1.22) (GABA aminotransferase) (GABA-AT) (Gamma-amino-N-butyrate transaminase) (GABA transaminase) (GABA-T) (L-AIBAT)	Abat Gabat	P61922
G3BP stress granule assembly factor 1	G3bp1	D3ZYS7						Cell surface glycoprotein MUC18 (Gicerin) (Melanoma cell adhesion molecule) (Melanoma-associated antigen MUC18) (CD antigen CD146)	Mcam Muc18	Q8R2Y2
AHNAK nucleoprotein	Ahnak	A0A0G2JUA5						Moesin (Membrane-organizing extension spike protein)	Msn	P26041
BWK4	Erp44	Q5VLR5						Isocitrate dehydrogenase [NADP], mitochondrial (IDH) (EC 1.1.1.42) (ICD-M) (IDP) (NADP(+)-specific ICDH) (Oxalosuccinate decarboxylase)	Idh2	P54071
Laminin subunit alpha 4	Lama4	F1LTF8						MAP7 domain-containing protein 2	Map7d2 Mtap7d2	A2AG50
Nidogen-1	Nid1	F1LM84						Serpin B6 (Placental thrombin inhibitor) (Proteinase inhibitor 6) (PI-6)	Serpinb6 Serpinb6a Spi3	Q60854
Arp2/3 complex 34 kDa subunit;Actin-related protein 2/3 complex subunit 2	Arpc2	A0A0G2K9A2;P85970						DmX-like protein 2 (Rabconnectin-3)	Dmxl2 Kiaa0856	Q8BPN8
Heterogeneous nuclear ribonucleoprotein Q	Syncrip	M0R735						Spectrin beta chain, erythrocytic (Beta-I spectrin)	Sptb Spnb-1 Spnb1 Sptb1	P15508
Heterogeneous nuclear ribonucleoprotein A1	Hnrnpa1	P04256;Q5I0M7;Q6P6G9						Protein S100-A4 (Metastasin) (Metastatic cell protein) (PEL98) (Placental calcium-binding protein) (Protein 18A2) (Protein Mts1) (S100 calcium-binding protein A4)	S100a4 Capl Mts1	P07091
Dynamin-like 120 kDa protein, mitochondrial	Opa1	Q2TA68						Cytoplasmic dynein 1 heavy chain 1 (Cytoplasmic dynein heavy chain 1) (Dynein heavy chain, cytosolic)	Dync1h1 Dhc1 Dnch1 Dnchc1 Dyhc	Q9JHU4
Acyl-coenzyme A thioesterase 1	Acot1	O88267						Protein-cysteine N-palmitoyltransferase HHAT-like protein (Glycerol uptake/transporter homolog) (Hedgehog acyltransferase-like protein)	Hhatl Gup1 Kiaa1173	Q9D1G3
Collagen type VI alpha 1 chain	Col6a1	D3ZUL3						Transforming growth factor-beta-induced protein ig-h3 (Beta ig-h3)	Tgfbi	P82198
Acetyl-CoA acetyltransferase, cytosolic	Acat2	Q5XI22						Proteasome activator complex subunit 1 (11S regulator complex subunit alpha) (REG-alpha) (Activator of multicatalytic protease subunit 1) (Proteasome activator 28 subunit alpha) (PA28a) (PA28alpha)	Psme1	P97371
Eukaryotic translation initiation factor 3 subunit D	Eif3d	Q6AYK8						Sorting and assembly machinery component 50 homolog	Samm50	Q8BGH2
Pcyox1l protein	Pcyox1l	B5DEI0						Voltage-dependent anion-selective channel protein 2 (VDAC-2) (mVDAC2) (Outer mitochondrial membrane protein porin 2) (Voltage-dependent anion-selective channel protein 6) (VDAC-6) (mVDAC6)	Vdac2 Vdac6	Q60930
Peptidyl-prolyl cis-trans isomerase A	Ppia	P10111						NADH dehydrogenase [ubiquinone] iron-sulfur protein 2, mitochondrial (EC 1.6.5.3) (EC 1.6.99.3) (Complex I-49kD) (CI-49kD) (NADH-ubiquinone oxidoreductase 49 kDa subunit)	Ndufs2	Q91WD5
Collagen type VI alpha 2 chain	Col6a2	F1LNH3						AP-2 complex subunit beta (AP105B) (Adaptor protein complex AP-2 subunit beta) (Adaptor-related protein complex 2 subunit beta) (Beta-2-adaptin) (Beta-adaptin) (Clathrin assembly protein complex 2 beta large chain) (Plasma membrane adaptor HA2/AP2 adaptin beta subunit)	Ap2b1 Clapb1	Q9DBG3
Glucose-6-phosphate 1-dehydrogenase	G6pdx	P05370						Transitional endoplasmic reticulum ATPase (TER ATPase) (EC 3.6.4.6) (15S Mg(2+)-ATPase p97 subunit) (Valosin-containing protein) (VCP)	Vcp	Q01853
Annexin	Anxa6	Q6IMZ3						NADH dehydrogenase [ubiquinone] 1 alpha subcomplex subunit 9, mitochondrial (Complex I-39kD) (CI-39kD) (NADH-ubiquinone oxidoreductase 39 kDa subunit)	Ndufa9	Q9DC69
NAC alpha domain-containing	Nacad	F1M6E5						Peroxiredoxin-1 (EC 1.11.1.15) (Macrophage 23 kDa stress protein) (Osteoblast-specific factor 3) (OSF-3) (Thioredoxin peroxidase 2) (Thioredoxin-dependent peroxide reductase 2)	Prdx1 Msp23 Paga Tdpx2	P35700
Phosphatidylserine lipase ABHD16A	Abhd16a	Q6MG55						Rab GDP dissociation inhibitor beta (Rab GDI beta) (GDI-3) (Guanosine diphosphate dissociation inhibitor 2) (GDI-2)	Gdi2 Gdi3	Q61598
3-hydroxyacyl-CoA dehydrogenase type-2	Hsd17b10	B0BMW2;O70351						ATP synthase subunit alpha, mitochondrial	Atp5a1	Q03265
Aminoacyl tRNA synthetase complex-interacting multifunctional protein 1	Aimp1	Q4G079						MICOS complex subunit Mic60 (Mitochondrial inner membrane protein) (Mitofilin)	Immt Mic60	Q8CAQ8
Annexin A5	Anxa5	P14668						Guanine nucleotide-binding protein G(I)/G(S)/G(T) subunit beta-1 (Transducin beta chain 1)	Gnb1	P62874
Dolichyl-diphosphooligosaccharide--protein glycosyltransferase 48 kDa subunit	Ddost	Q641Y0						Chloride intracellular channel protein 4 (mc3s5/mtCLIC)	Clic4	Q9QYB1
ER membrane protein complex subunit 1	Emc1	D4A994						Isocitrate dehydrogenase [NAD] subunit gamma 1, mitochondrial (EC 1.1.1.41) (Isocitric dehydrogenase subunit gamma) (NAD(+)-specific ICDH subunit gamma)	Idh3g	P70404
Exportin-1	Xpo1	Q80U96						Gephyrin [Includes: Molybdopterin adenylyltransferase (MPT adenylyltransferase) (EC 2.7.7.75) (Domain G); Molybdopterin molybdenumtransferase (MPT Mo-transferase) (EC 2.10.1.1) (Domain E)]	Gphn	Q8BUV3
[F-actin]-monooxygenase MICAL1	Mical1	D3ZBP4						Dystroglycan (Dystrophin-associated glycoprotein 1) [Cleaved into: Alpha-dystroglycan (Alpha-DG); Beta-dystroglycan (Beta-DG)]	Dag1 Dag-1	Q62165
Prolargin	Prelp	Q9EQP5						Trifunctional enzyme subunit alpha, mitochondrial (TP-alpha) [Includes: Long-chain enoyl-CoA hydratase (EC 4.2.1.17); Long chain 3-hydroxyacyl-CoA dehydrogenase (EC 1.1.1.211)]	Hadha	Q8BMS1
Nucleoside diphosphate kinase B	Nme2	P19804						Mitochondrial carrier homolog 2	Mtch2	Q791V5
60S ribosomal protein L27	Rpl27	P61354						Alpha-internexin (Alpha-Inx) (66 kDa neurofilament protein) (NF-66) (Neurofilament-66)	Ina	P46660
Voltage-gated potassium channel subunit beta-2	Kcnab2	P62483						Visinin-like protein 1 (VILIP) (Neural visinin-like protein 1) (NVL-1) (NVP-1)	Vsnl1 Visl1	P62761
CD166 antigen	Alcam	O35112						Ubiquitin carboxyl-terminal hydrolase isozyme L1 (UCH-L1) (EC 3.4.19.12) (EC 6.-.-.-) (Neuron cytoplasmic protein 9.5) (PGP 9.5) (PGP9.5) (Ubiquitin thioesterase L1)	Uchl1	Q9R0P9
Terpene cyclase/mutase family member	Lss	A0A0G2JVC8						N(G),N(G)-dimethylarginine dimethylaminohydrolase 2 (DDAH-2) (Dimethylarginine dimethylaminohydrolase 2) (EC 3.5.3.18) (DDAHII) (Dimethylargininase-2)	Ddah2	Q99LD8
Na(+)/H(+) exchange regulatory cofactor NHE-RF1	Slc9a3r1	Q9JJ19						Protein-glutamine gamma-glutamyltransferase 2 (EC 2.3.2.13) (Tissue transglutaminase) (Transglutaminase C) (TG(C)) (TGC) (TGase C) (Transglutaminase-2) (TGase-2)	Tgm2	P21981
Target of myb1-like 2 membrane-trafficking protein	Tom1l2	A0A0G2K9L2						T-complex protein 1 subunit gamma (TCP-1-gamma) (CCT-gamma) (Matricin) (mTRiC-P5)	Cct3 Cctg	P80318
Collagen type VI alpha 6 chain	Col6a6	D3ZL10						Fumarate hydratase, mitochondrial (Fumarase) (EC 4.2.1.2) (EF-3)	Fh Fh1	P97807
AP-1 complex subunit mu-1	Ap1m1	Q32Q06						Apolipoprotein A-IV (Apo-AIV) (ApoA-IV) (Apolipoprotein A4)	Apoa4	P06728
ATP synthase subunit f, mitochondrial	Atp5mf	D3ZAF6						Transaldolase (EC 2.2.1.2)	Taldo1 Tal Taldo	Q93092
Lumican	Lum	P51886						Mast cell carboxypeptidase A (MC-CPA) (EC 3.4.17.1) (Carboxypeptidase A3)	Cpa3	P15089
Septin-8;Septin 8 (Predicted)	Sept8	A0A0G2K7G7;G3V9Z6						Beta-2-glycoprotein 1 (APC inhibitor) (Activated protein C-binding protein) (Apolipoprotein H) (Apo-H) (Beta-2-glycoprotein I) (B2GPI) (Beta(2)GPI)	Apoh B2gp1	Q01339
Transmembrane emp24 domain-containing protein 9	Tmed9	Q5I0E7						Calbindin (Calbindin D28) (D-28K) (PCD-29) (Spot 35 protein) (Vitamin D-dependent calcium-binding protein, avian-type)	Calb1	P12658
Monoglyceride lipase	Mgll	Q8R431						Glutathione S-transferase Mu 1 (EC 2.5.1.18) (GST 1-1) (GST class-mu 1) (Glutathione S-transferase GT8.7) (pmGT10)	Gstm1	P10649
Vacuolar protein sorting-associated protein 45	Vps45	O08700						Sorbin and SH3 domain-containing protein 1 (Ponsin) (SH3 domain protein 5) (SH3P12) (c-Cbl-associated protein) (CAP)	Sorbs1 Kiaa1296 Sh3d5	Q62417
EPM2A-interacting protein 1	Epm2aip1	F1M471						Mitochondrial 2-oxoglutarate/malate carrier protein (OGCP) (Solute carrier family 25 member 11)	Slc25a11	Q9CR62
Extended synaptotagmin 2	Esyt2	D3ZJ32						Selenium-binding protein 1 (56 kDa selenium-binding protein) (SBP56) (SP56)	Selenbp1 Lpsb	P17563
Methanethiol oxidase	Selenbp1	F1LRJ9;Q8VIF7						Pyruvate kinase PKM (EC 2.7.1.40) (Pyruvate kinase muscle isozyme)	Pkm Pk3 Pkm2 Pykm	P52480
Peroxiredoxin-6	Prdx6	O35244						Apolipoprotein D (Apo-D) (ApoD)	Apod	P51910
GCN1 activator of EIF2AK4	Gcn1	F1LRI5						Adenylyl cyclase-associated protein 1 (CAP 1)	Cap1 Cap	P40124
Snta1 protein	Snta1	B5DFL0						Protein NDRG1 (N-myc downstream-regulated gene 1 protein) (Protein Ndr1)	Ndrg1 Ndr1 Ndrl Tdd5	Q62433
NADPH--cytochrome P450 reductase	Por	P00388						Dolichyl-diphosphooligosaccharide--protein glycosyltransferase subunit 1 (Dolichyl-diphosphooligosaccharide--protein glycosyltransferase 67 kDa subunit) (Ribophorin I) (RPN-I) (Ribophorin-1)	Rpn1	Q91YQ5
Dual specificity protein phosphatase 15;Dual specificity phosphatase-like 15 (Predicted), isoform CRA_b	Dusp15	B4F7B7;M0RD87						Potassium voltage-gated channel subfamily A member 2 (MK2) (Voltage-gated potassium channel subunit Kv1.2)	Kcna2	P63141
Microtubule-associated protein	Mapt	D4A1Q2;F1LST4						Protein disulfide-isomerase A6 (EC 5.3.4.1) (Thioredoxin domain-containing protein 7)	Pdia6 Txndc7	Q922R8
Ras-related protein Rab-2A	Rab2a	F1LP82						4F2 cell-surface antigen heavy chain (4F2hc) (Solute carrier family 3 member 2) (CD antigen CD98)	Slc3a2 Mdu1	P10852
Acetyl-CoA carboxylase 1	Acaca	P11497						Band 4.1-like protein 2 (Generally expressed protein 4.1) (4.1G)	Epb41l2 Epb4.1l2	O70318
Dystroglycan 1	Dag1	F1M8K0						Catalase (EC 1.11.1.6)	Cat Cas-1 Cas1	P24270
Creatine kinase M-type	Ckm	A0A0G2JSP8						Gamma-soluble NSF attachment protein (SNAP-gamma) (N-ethylmaleimide-sensitive factor attachment protein gamma)	Napg Snapg	Q9CWZ7
ELAV-like protein 1	Elavl1	B5DF91						ATP synthase subunit O, mitochondrial (Oligomycin sensitivity conferral protein) (OSCP)	Atp5o D12Wsu28e	Q9DB20
Rhotekin	Rtkn	Q6V7V2						Dynactin subunit 2 (50 kDa dynein-associated polypeptide) (Dynactin complex 50 kDa subunit) (DCTN-50) (Growth cone membrane protein 23-48K) (GMP23-48K) (p50 dynamitin)	Dctn2	Q99KJ8
DEAD-box helicase 6	Ddx6	D3ZD73						PDZ and LIM domain protein 5 (Enigma homolog) (Enigma-like PDZ and LIM domains protein)	Pdlim5 Enh	Q8CI51
Large proline-rich protein BAG6	Bag6	Q6MG49						Annexin A1 (Annexin I) (Annexin-1) (Calpactin II) (Calpactin-2) (Chromobindin-9) (Lipocortin I) (Phospholipase A2 inhibitory protein) (p35)	Anxa1 Anx1 Lpc-1 Lpc1	P10107
Laminin subunit alpha 2	Lama2	F1M614						NADH dehydrogenase [ubiquinone] flavoprotein 2, mitochondrial (EC 1.6.5.3) (EC 1.6.99.3) (NADH-ubiquinone oxidoreductase 24 kDa subunit)	Ndufv2	Q9D6J6
Alpha-galactosidase	Gla	D3ZJF9						Ferritin heavy chain (Ferritin H subunit) (EC 1.16.3.1) [Cleaved into: Ferritin heavy chain, N-terminally processed]	Fth1 Fth	P09528
Very-long-chain (3R)-3-hydroxyacyl-CoA dehydratase	Hacd3	D4ABI7						Nucleobindin-1 (CALNUC)	Nucb1 Nuc Nucb	Q02819
STT3 oligosaccharyltransferase complex catalytic subunit A	Stt3a	A0A0G2JWH5;B4F7C9						Cathepsin D (EC 3.4.23.5)	Ctsd	P18242
Cell adhesion molecule L1-like	Chl1	M0RC17						Sortilin-related receptor (Gp250) (Low-density lipoprotein receptor relative with 11 ligand-binding repeats) (LDLR relative with 11 ligand-binding repeats) (LR11) (SorLA-1) (Sorting protein-related receptor containing LDLR class A repeats) (mSorLA)	Sorl1	O88307
N(G),N(G)-dimethylarginine dimethylaminohydrolase 2	Ddah2	Q6MG60						Polymerase I and transcript release factor (Cav-p60) (Cavin-1)	Ptrf	O54724
Septin-9	Sept9	Q9QZR6						Mitogen-activated protein kinase 3 (MAP kinase 3) (MAPK 3) (EC 2.7.11.24) (ERT2) (Extracellular signal-regulated kinase 1) (ERK-1) (Insulin-stimulated MAP2 kinase) (MAP kinase isoform p44) (p44-MAPK) (MNK1) (Microtubule-associated protein 2 kinase) (p44-ERK1)	Mapk3 Erk1 Prkm3	Q63844
Myocardial ischemic preconditioning associated protein 7;Paxillin	Pxn	Q1EG89;Q66H76						Reticulon-4 (Neurite outgrowth inhibitor) (Nogo protein)	Rtn4 Kiaa0886 Nogo	Q99P72
Proteasome (Prosome, macropain) 26S subunit, non-ATPase, 6	Psmd6	Q6PCT9						Coatomer subunit beta (Beta-coat protein) (Beta-COP)	Copb1 Copb	Q9JIF7
Reticulocalbin 1	Rcn1	D3ZUB0						Isoleucine--tRNA ligase, cytoplasmic (EC 6.1.1.5) (Isoleucyl-tRNA synthetase) (IRS) (IleRS)	Iars	Q8BU30
Apolipoprotein E	Apoe	A0A0G2K151;P02650						V-type proton ATPase subunit C 1 (V-ATPase subunit C 1) (Vacuolar proton pump subunit C 1)	Atp6v1c1 Atp6c Atp6c1 Vatc	Q9Z1G3
RCG25591, isoform CRA_a	Stt3b	B2RYD7						ATP synthase subunit d, mitochondrial (ATPase subunit d)	Atp5h	Q9DCX2
Synaptosomal-associated protein 25	Snap25	P60881						Antithrombin-III (ATIII) (Serpin C1)	Serpinc1 At3	P32261
Caprin-1	Caprin1	A0A0G2K8H0;Q5M9G3						Integrin beta-1 (Fibronectin receptor subunit beta) (VLA-4 subunit beta) (CD antigen CD29)	Itgb1	P09055
Calponin-3	Cnn3	P37397						Prohibitin-2 (B-cell receptor-associated protein BAP37) (Repressor of estrogen receptor activity)	Phb2 Bap Bcap37 Rea	O35129
Reticulocalbin-2	Rcn2	Q62703						6-phosphogluconate dehydrogenase, decarboxylating (EC 1.1.1.44)	Pgd	Q9DCD0
Bleomycin hydrolase	Blmh	A1A5L1;P70645						L-lactate dehydrogenase B chain (LDH-B) (EC 1.1.1.27) (LDH heart subunit) (LDH-H)	Ldhb Ldh-2 Ldh2	P16125
40S ribosomal protein SA	Rpsa	P38983						Carboxylesterase 1C (EC 3.1.1.1) (Liver carboxylesterase N) (Lung surfactant convertase) (PES-N)	Ces1c Es1	P23953
Acyl-coenzyme A oxidase;Peroxisomal acyl-coenzyme A oxidase 1	Acox1	F1LQC1;P07872						Mitochondrial Rho GTPase 1 (MIRO-1) (EC 3.6.5.-) (Ras homolog gene family member T1)	Rhot1 Arht1	Q8BG51
Ribosomal protein S19-like2;Ribosomal protein S19-like;40S ribosomal protein S19	Rps19l2;LOC100362339;Rps19	A0A0H2UI38;D4A6G6;P17074						Microtubule-associated protein 2 (MAP-2)	Map2 Mtap2	P20357
Peptidylprolyl isomerase	Fkbp3	G3V6L9						Calreticulin (CRP55) (Calregulin) (Endoplasmic reticulum resident protein 60) (ERp60) (HACBP)	Calr	P14211
Reticulocalbin-3	Rcn3	A0A0G2K022;I6L9G5						Aldose reductase (AR) (EC 1.1.1.21) (Aldehyde reductase)	Akr1b1 Akr1b3 Aldor1 Aldr1	P45376
ATP-binding cassette sub-family D member 3	Abcd3	P16970						Electrogenic sodium bicarbonate cotransporter 1 (Sodium bicarbonate cotransporter) (Na(+)/HCO3(-) cotransporter) (Solute carrier family 4 member 4)	Slc4a4 Nbc1 Nbce1	O88343
RCG55706	Stam	B5DF55						Beta-hexosaminidase subunit beta (EC 3.2.1.52) (Beta-N-acetylhexosaminidase subunit beta) (Hexosaminidase subunit B) (N-acetyl-beta-glucosaminidase subunit beta)	Hexb	P20060
RAB14, member RAS oncogene family;Ras-related protein Rab-14	Rab14	B0BMW0;P61107						Septin-2 (Neural precursor cell expressed developmentally down-regulated protein 5) (NEDD-5)	Sept2 Nedd-5 Nedd5	P42208
Nestin	Nes	G3V8F8;P21263						Mast cell protease 4 (mMCP-4) (EC 3.4.21.-) (MSMCP) (Myonase) (Serosal mast cell protease)	Mcpt4	P21812
Alkylglycerone-phosphate synthase	Agps	F1M9Q8						Thioredoxin domain-containing protein 5 (Endoplasmic reticulum resident protein 46) (ER protein 46) (ERp46) (Plasma cell-specific thioredoxin-related protein) (PC-TRP) (Thioredoxin-like protein p46)	Txndc5 Tlp46	Q91W90
Heme oxygenase 2	Hmox2	P23711						Plasma membrane calcium-transporting ATPase 2 (PMCA2) (EC 3.6.3.8) (Plasma membrane calcium ATPase isoform 2) (Plasma membrane calcium pump isoform 2)	Atp2b2 Pmca2	Q9R0K7
T-complex protein 1 subunit epsilon	Cct5	Q68FQ0						Protein NipSnap homolog 3B (NipSnap3B) (NipSnap-related protein) (Protein NipSnap homolog 3A) (NipSnap3A)	Nipsnap3b Nipsnap3a	Q9CQE1
WASH complex subunit 5	Washc5	F1M1B3						Ferritin light chain 1 (Ferritin L subunit 1)	Ftl1 Ftl Ftl-1	P29391
Similar to 60S acidic ribosomal protein P2;60S acidic ribosomal protein P2	H4c2;H4f16;Hist1h4m	D4A4D5;P02401						Sodium/potassium-transporting ATPase subunit beta-2 (Adhesion molecule in glia) (AMOG) (Sodium/potassium-dependent ATPase subunit beta-2)	Atp1b2	P14231
G3BP stress granule assembly factor 2	G3bp2	Q6AY21						Neurochondrin (M-Sema F-associating protein of 75 kDa) (Norbin)	Ncdn Kiaa0607 Sfap75	Q9Z0E0
Protein ERGIC-53	Lman1	A0A0G2JXC1;F1LRA1;Q62902						Elongation factor Tu, mitochondrial	Tufm	Q8BFR5
Alpha-2-HS-glycoprotein	Ahsg	P24090						Ornithine aminotransferase, mitochondrial (EC 2.6.1.13) (Ornithine--oxo-acid aminotransferase)	Oat	P29758
Casein kinase II subunit alpha	Csnk2a1	P19139						Actin-related protein 2/3 complex subunit 1B (Arp2/3 complex 41 kDa subunit) (p41-ARC)	Arpc1b	Q9WV32
Intracellular hyaluronan-binding protein 4	Habp4	A1L1K8						Bifunctional glutamate/proline--tRNA ligase (Bifunctional aminoacyl-tRNA synthetase) [Includes: Glutamate--tRNA ligase (EC 6.1.1.17) (Glutamyl-tRNA synthetase) (GluRS); Proline--tRNA ligase (EC 6.1.1.15) (Prolyl-tRNA synthetase) (ProRS)]	Eprs Qprs	Q8CGC7
Dual-specificity phosphatase 3	Dusp3	A0A0G2K3I9;G3V9L3						Tropomyosin beta chain (Beta-tropomyosin) (Tropomyosin-2)	Tpm2 Tpm-2	P58774
Far upstream element-binding protein 2	Khsrp	A0A0G2K2B3;M0R961;Q99PF5						Macrophage-capping protein (Actin regulatory protein CAP-G) (Actin-capping protein GCAP39) (Myc basic motif homolog 1)	Capg Mbh1	P24452
Peroxisomal membrane protein PEX14	Pex14	Q642G4						Methylglutaconyl-CoA hydratase, mitochondrial (EC 4.2.1.18) (AU-specific RNA-binding enoyl-CoA hydratase) (AU-binding enoyl-CoA hydratase) (muAUH)	Auh	Q9JLZ3
Nucleobindin-1	Nucb1	Q63083						Heterogeneous nuclear ribonucleoprotein A3 (hnRNP A3)	Hnrnpa3 Hnrpa3	Q8BG05
Muscular LMNA-interacting protein (Fragment);Muscular LMNA-interacting protein	Mlip	A0A096MJS3;A0A096MK47						Profilin-1 (Profilin I)	Pfn1	P62962
Myc box-dependent-interacting protein 1	Bin1	O08839						ADP/ATP translocase 2 (ADP,ATP carrier protein 2) (Adenine nucleotide translocator 2) (ANT 2) (Solute carrier family 25 member 5) [Cleaved into: ADP/ATP translocase 2, N-terminally processed]	Slc25a5 Ant2	P51881
Calmodulin-1;Calmodulin-2;Calmodulin-3	Calm1;Calm2;Calm3	P0DP29;P0DP30;P0DP31						Succinate dehydrogenase [ubiquinone] flavoprotein subunit, mitochondrial (EC 1.3.5.1) (Flavoprotein subunit of complex II) (Fp)	Sdha	Q8K2B3
Negative regulator of ubiquitin-like proteins 1	Nub1	F7ES73						V-type proton ATPase subunit H (V-ATPase subunit H) (Vacuolar proton pump subunit H)	Atp6v1h	Q8BVE3
Tropomyosin alpha-4 chain	Tpm4	P09495						Contactin-associated protein 1 (Caspr) (Caspr1) (MHDNIV) (NCP1) (Neurexin IV) (Neurexin-4) (Paranodin)	Cntnap1 Nrxn4	O54991
ADP-ribosylation factor-like protein 1	Arl1	P61212						Coatomer subunit gamma-1 (Gamma-1-coat protein) (Gamma-1-COP)	Copg1 Copg	Q9QZE5
Neural cell adhesion molecule L1	L1cam	A0A0G2KA95;D3ZPC4						Sorbin and SH3 domain-containing protein 2 (Arg-binding protein 2) (ArgBP2) (Arg/Abl-interacting protein 2)	Sorbs2 Argbp2 Kiaa0777	Q3UTJ2
NADH dehydrogenase [ubiquinone] flavoprotein 2, mitochondrial	Ndufv2	P19234						Acyl-coenzyme A thioesterase 1 (Acyl-CoA thioesterase 1) (EC 3.1.2.2) (CTE-I) (Inducible cytosolic acyl-coenzyme A thioester hydrolase) (Long chain acyl-CoA thioester hydrolase) (Long chain acyl-CoA hydrolase)	Acot1 Cte1	O55137
Apolipoprotein A-I	Apoa1	P04639						Sorting nexin-1	Snx1	Q9WV80
Dynactin subunit 2	Dctn2	A0A0G2JUC7;Q6AYH5						Collagen alpha-2(IV) chain [Cleaved into: Canstatin]	Col4a2	P08122
Proteasome (Prosome, macropain) activator subunit 1	Psme1	Q6P9V7						Clathrin coat assembly protein AP180 (91 kDa synaptosomal-associated protein) (Clathrin coat-associated protein AP180) (Phosphoprotein F1-20)	Snap91	Q61548
Stathmin (Fragment);Stathmin	Stmn1	A0A096MK73;P13668						Fermitin family homolog 2 (Kindlin-2) (Pleckstrin homology domain-containing family C member 1)	Fermt2 Plekhc1	Q8CIB5
Phosphoglucomutase 2-like 1	Pgm2l1	D3Z955						Plasminogen (EC 3.4.21.7) [Cleaved into: Plasmin heavy chain A; Activation peptide; Angiostatin; Plasmin heavy chain A, short form; Plasmin light chain B]	Plg	P20918
SPARC	Sparc	P16975						Clathrin heavy chain 1	Cltc	Q68FD5
Actin-related protein 2/3 complex subunit 3	Arpc3	B2GV73						40S ribosomal protein SA (37 kDa laminin receptor precursor) (37LRP) (37 kDa oncofetal antigen) (37/67 kDa laminin receptor) (LRP/LR) (67 kDa laminin receptor) (67LR) (Laminin receptor 1) (LamR) (Laminin-binding protein precursor p40) (LBP/p40) (OFA/iLRP)	Rpsa Lamr1 P40-8	P14206
Programmed cell death 5	Pdcd5	D4ADF5						T-complex protein 1 subunit alpha (TCP-1-alpha) (CCT-alpha) (Tailless complex polypeptide 1A) (TCP-1-A) (Tailless complex polypeptide 1B) (TCP-1-B)	Tcp1 Cct1 Ccta	P11983
Parvalbumin alpha	Pvalb	P02625						Neural cell adhesion molecule 1 (N-CAM-1) (NCAM-1) (CD antigen CD56)	Ncam1 Ncam	P13595
Thymosin beta-4	Tmsb4x	P62329						3-hydroxyisobutyrate dehydrogenase, mitochondrial (HIBADH) (EC 1.1.1.31)	Hibadh	Q99L13
Mast cell carboxypeptidase A;Mast cell carboxypeptidase A (Fragment)	Cpa3	F1M7S4;P21961						Advillin (Actin-binding protein DOC6) (p92)	Avil Advil	O88398
Cullin 2	Cul2	A0A0G2K761;D4A0H4						Collagen alpha-1(IV) chain [Cleaved into: Arresten]	Col4a1	P02463
2-hydroxyacylsphingosine 1-beta-galactosyltransferase	Ugt8	Q09426						Tubulin alpha-4A chain (Alpha-tubulin 4) (Alpha-tubulin isotype M-alpha-4) (Tubulin alpha-4 chain)	Tuba4a Tuba4	P68368
Ferritin heavy chain;Ferritin	Fth1	P19132;Q66HI5						Endophilin-A1 (Endophilin-1) (SH3 domain protein 2A) (SH3 domain-containing GRB2-like protein 2) (SH3p4)	Sh3gl2 Een1 Sh3d2a	Q62420
Leucine-rich repeat-containing protein 57	Lrrc57	A0A0G2KBC0;F8WFF9;Q5FVI3						PC4 and SFRS1-interacting protein (Lens epithelium-derived growth factor) (mLEDGF)	Psip1 Ledgf	Q99JF8
Apolipoprotein A-IV	Apoa4	P02651						Phosphate carrier protein, mitochondrial (Phosphate transport protein) (PTP) (Solute carrier family 25 member 3)	Slc25a3	Q8VEM8
ATP synthase-coupling factor 6, mitochondrial	Atp5pf	P21571						Fascin (Singed-like protein)	Fscn1 Fan1 Snl	Q61553
Acyl-CoA-binding protein	Dbi	P11030;Q6TXF3						D-3-phosphoglycerate dehydrogenase (3-PGDH) (EC 1.1.1.95) (A10)	Phgdh	Q61753
Protein S100-B	S100b	P04631						Neuron-specific calcium-binding protein hippocalcin	Hpca	P84075
								Ketimine reductase mu-crystallin (EC 1.5.1.25) (NADP-regulated thyroid-hormone-binding protein)	Crym	O54983
								Calretinin (CR)	Calb2	Q08331
								Deoxynucleoside triphosphate triphosphohydrolase SAMHD1 (dNTPase) (EC 3.1.5.-) (Interferon-gamma-inducible protein Mg11) (SAM domain and HD domain-containing protein 1)	Samhd1 Mg11	Q60710
								NAD-dependent protein deacetylase sirtuin-2 (EC 3.5.1.-) (Regulatory protein SIR2 homolog 2) (SIR2-like protein 2) (mSIR2L2)	Sirt2 Sir2l2	Q8VDQ8
								Excitatory amino acid transporter 1 (Glial high affinity glutamate transporter) (High-affinity neuronal glutamate transporter) (Sodium-dependent glutamate/aspartate transporter 1) (GLAST-1) (Solute carrier family 1 member 3)	Slc1a3 Eaat1 Gmt1	P56564
								Synaptosomal-associated protein 25 (SNAP-25) (Super protein) (SUP) (Synaptosomal-associated 25 kDa protein)	Snap25 Snap	P60879
								Myelin expression factor 2 (MEF-2) (MyEF-2)	Myef2 Kiaa1341 Mef2	Q8C854
								Dihydropyrimidinase-related protein 1 (DRP-1) (Collapsin response mediator protein 1) (CRMP-1) (Unc-33-like phosphoprotein 3) (ULIP-3)	Crmp1 Dpysl1 Ulip3	P97427
								Glucosidase 2 subunit beta (80K-H protein) (Glucosidase II subunit beta) (Protein kinase C substrate 60.1 kDa protein heavy chain) (PKCSH)	Prkcsh	O08795
								NADH dehydrogenase [ubiquinone] iron-sulfur protein 3, mitochondrial (EC 1.6.5.3) (EC 1.6.99.3) (Complex I-30kD) (CI-30kD) (NADH-ubiquinone oxidoreductase 30 kDa subunit)	Ndufs3	Q9DCT2
								Histone H1.0 (Histone H1') (Histone H1(0)) (MyD196) [Cleaved into: Histone H1.0, N-terminally processed]	H1f0 H1fv	P10922
								Integrin-linked protein kinase (EC 2.7.11.1)	Ilk	O55222
								Guanine nucleotide-binding protein G(i) subunit alpha-1 (Adenylate cyclase-inhibiting G alpha protein)	Gnai1 Gnai-1	B2RSH2
								Phenylalanine--tRNA ligase alpha subunit (EC 6.1.1.20) (Phenylalanyl-tRNA synthetase alpha subunit) (PheRS)	Farsa Farsla	Q8C0C7
								Flotillin-1	Flot1	O08917
								Unconventional myosin-Id	Myo1d	Q5SYD0
								Serine/threonine-protein phosphatase 2A 55 kDa regulatory subunit B alpha isoform (PP2A subunit B isoform B55-alpha) (PP2A subunit B isoform PR55-alpha) (PP2A subunit B isoform R2-alpha) (PP2A subunit B isoform alpha)	Ppp2r2a	Q6P1F6
								NADH dehydrogenase [ubiquinone] iron-sulfur protein 6, mitochondrial (Complex I-13kD-A) (CI-13kD-A) (NADH-ubiquinone oxidoreductase 13 kDa-A subunit)	Ndufs6 Ip13	P52503
								Alpha-crystallin B chain (Alpha(B)-crystallin) (P23)	Cryab Crya2	P23927
								Synemin (Desmuslin)	Synm Dmn Kiaa0353	Q70IV5
								Laminin subunit gamma-1 (Laminin B2 chain) (Laminin-1 subunit gamma) (Laminin-10 subunit gamma) (Laminin-11 subunit gamma) (Laminin-2 subunit gamma) (Laminin-3 subunit gamma) (Laminin-4 subunit gamma) (Laminin-6 subunit gamma) (Laminin-7 subunit gamma) (Laminin-8 subunit gamma) (Laminin-9 subunit gamma) (S-laminin subunit gamma) (S-LAM gamma)	Lamc1 Lamb-2 Lamc-1	P02468
								Protein NDRG2 (N-myc downstream-regulated gene 2 protein) (Protein Ndr2)	Ndrg2 Kiaa1248 Ndr2	Q9QYG0
								Tyrosine--tRNA ligase, cytoplasmic (EC 6.1.1.1) (Tyrosyl-tRNA synthetase) (TyrRS) [Cleaved into: Tyrosine--tRNA ligase, cytoplasmic, N-terminally processed]	Yars	Q91WQ3
								Lamin-B2	Lmnb2	P21619
								Collagen alpha-2(I) chain (Alpha-2 type I collagen)	Col1a2 Cola2	Q01149
								Mimecan (Osteoglycin)	Ogn Og	Q62000
								Arginine--tRNA ligase, cytoplasmic (EC 6.1.1.19) (Arginyl-tRNA synthetase) (ArgRS)	Rars	Q9D0I9
								von Willebrand factor A domain-containing protein 1 (von Willebrand factor A domain-related protein)	Vwa1 Warp	Q8R2Z5
								Cell cycle exit and neuronal differentiation protein 1 (BM88 antigen)	Cend1 Bm88	Q9JKC6
								Laminin subunit beta-1 (Laminin B1 chain) (Laminin-1 subunit beta) (Laminin-10 subunit beta) (Laminin-12 subunit beta) (Laminin-2 subunit beta) (Laminin-6 subunit beta) (Laminin-8 subunit beta)	Lamb1 Lamb-1 Lamb1-1	P02469
								Four and a half LIM domains protein 1 (FHL-1) (KyoT) (RBP-associated molecule 14-1) (RAM14-1) (Skeletal muscle LIM-protein 1) (SLIM) (SLIM-1)	Fhl1	P97447
								Putative tyrosine-protein phosphatase auxilin (EC 3.1.3.48) (DnaJ homolog subfamily C member 6)	Dnajc6 Kiaa0473	Q80TZ3
								Sulfide:quinone oxidoreductase, mitochondrial (SQOR) (EC 1.8.5.-) (Sulfide quinone oxidoreductase)	Sqor Sqrdl	Q9R112
								Estradiol 17-beta-dehydrogenase 11 (EC 1.1.1.62) (17-beta-hydroxysteroid dehydrogenase 11) (17-beta-HSD 11) (17bHSD11) (17betaHSD11) (17-beta-hydroxysteroid dehydrogenase XI) (17-beta-HSD XI) (17betaHSDXI) (Dehydrogenase/reductase SDR family member 8)	Hsd17b11 Dhrs8 Pan1b	Q9EQ06
								Staphylococcal nuclease domain-containing protein 1 (100 kDa coactivator) (p100 co-activator)	Snd1	Q78PY7
								Acyl-CoA-binding protein (ACBP) (Diazepam-binding inhibitor) (DBI) (Endozepine) (EP)	Dbi	P31786
								Synapsin-1 (Synapsin I)	Syn1 Syn-1	O88935
								Aminoacyl tRNA synthase complex-interacting multifunctional protein 1 (Multisynthase complex auxiliary component p43) [Cleaved into: Endothelial monocyte-activating polypeptide 2 (EMAP-2) (Endothelial monocyte-activating polypeptide II) (EMAP-II) (Small inducible cytokine subfamily E member 1)]	Aimp1 Emap2 Scye1	P31230
								Peroxiredoxin-6 (EC 1.11.1.15) (1-Cys peroxiredoxin) (1-Cys PRX) (Acidic calcium-independent phospholipase A2) (aiPLA2) (EC 3.1.1.-) (Antioxidant protein 2) (Non-selenium glutathione peroxidase) (NSGPx) (EC 1.11.1.9)	Prdx6 Aop2 Ltw4 Prdx5	O08709
								Syntaxin-1B	Stx1b Stx1b1 Stx1b2	P61264
								Hydroxymethylglutaryl-CoA synthase, mitochondrial (HMG-CoA synthase) (EC 2.3.3.10) (3-hydroxy-3-methylglutaryl coenzyme A synthase)	Hmgcs2	P54869
								Eukaryotic translation initiation factor 4 gamma 1 (eIF-4-gamma 1) (eIF-4G 1) (eIF-4G1)	Eif4g1	Q6NZJ6
								Eukaryotic initiation factor 4A-I (eIF-4A-I) (eIF4A-I) (EC 3.6.4.13) (ATP-dependent RNA helicase eIF4A-1)	Eif4a1 Ddx2a Eif4a	P60843
								Amphiphysin	Amph Amph1	Q7TQF7
								26S proteasome non-ATPase regulatory subunit 6 (26S proteasome regulatory subunit RPN7) (26S proteasome regulatory subunit S10) (p42A)	Psmd6	Q99JI4
								Basal cell adhesion molecule (B-CAM cell surface glycoprotein) (Lutheran antigen) (CD antigen CD239)	Bcam Gplu Lu	Q9R069
								Unconventional myosin-XVIIIa (Molecule associated with JAK3 N-terminus) (MAJN) (Myosin containing a PDZ domain) (Surfactant protein receptor SP-R210) (SP-R210)	Myo18a Myspdz	Q9JMH9
								60S ribosomal protein L7a (Surfeit locus protein 3)	Rpl7a Surf-3 Surf3	P12970
								EGF-containing fibulin-like extracellular matrix protein 1 (Fibulin-3) (FIBL-3)	Efemp1 Fbln3	Q8BPB5
								Phytanoyl-CoA hydroxylase-interacting protein-like	Phyhipl	Q8BGT8
								Branched-chain-amino-acid aminotransferase, cytosolic (BCAT(c)) (EC 2.6.1.42) (Protein ECA39)	Bcat1 Eca39	P24288
								V-type proton ATPase subunit E 1 (V-ATPase subunit E 1) (V-ATPase 31 kDa subunit) (p31) (Vacuolar proton pump subunit E 1)	Atp6v1e1 Atp6e Atp6e2	P50518
								Cytochrome c1, heme protein, mitochondrial (Complex III subunit 4) (Complex III subunit IV) (Cytochrome b-c1 complex subunit 4) (Ubiquinol-cytochrome-c reductase complex cytochrome c1 subunit) (Cytochrome c-1)	Cyc1	Q9D0M3
								Nucleoside diphosphate kinase B (NDK B) (NDP kinase B) (EC 2.7.4.6) (Histidine protein kinase NDKB) (EC 2.7.13.3) (P18) (nm23-M2)	Nme2	Q01768
								Proteasome activator complex subunit 2 (11S regulator complex subunit beta) (REG-beta) (Activator of multicatalytic protease subunit 2) (Proteasome activator 28 subunit beta) (PA28b) (PA28beta)	Psme2 Pa28b1	P97372
								Beta-1-syntrophin (59 kDa dystrophin-associated protein A1 basic component 1) (DAPA1B) (Syntrophin-2)	Sntb1 Snt2b1	Q99L88
								Long-chain specific acyl-CoA dehydrogenase, mitochondrial (LCAD) (EC 1.3.8.8)	Acadl	P51174
								Trifunctional enzyme subunit beta, mitochondrial (TP-beta) [Includes: 3-ketoacyl-CoA thiolase (EC 2.3.1.16) (Acetyl-CoA acyltransferase) (Beta-ketothiolase)]	Hadhb	Q99JY0
								26S protease regulatory subunit 6A (26S proteasome AAA-ATPase subunit RPT5) (Proteasome 26S subunit ATPase 3) (Tat-binding protein 1) (TBP-1)	Psmc3 Tbp1	O88685
								Core histone macro-H2A.1 (Histone macroH2A1) (mH2A1) (H2A.y) (H2A/y)	H2afy	Q9QZQ8
								Cullin-associated NEDD8-dissociated protein 1 (Cullin-associated and neddylation-dissociated protein 1) (p120 CAND1)	Cand1 D10Ertd516e Kiaa0829	Q6ZQ38
								Tubulin beta-4A chain (Tubulin beta-4 chain)	Tubb4a Tubb4	Q9D6F9
								Collagen alpha-1(I) chain (Alpha-1 type I collagen)	Col1a1 Cola1	P11087
								Inter-alpha-trypsin inhibitor heavy chain H5 (ITI heavy chain H5) (ITI-HC5) (Inter-alpha-inhibitor heavy chain 5)	Itih5	Q8BJD1
								Serine protease inhibitor A3K (Serpin A3K) (Contrapsin) (SPI-2)	Serpina3k Mcm2 Spi2	P07759
								NADH dehydrogenase [ubiquinone] 1 alpha subcomplex subunit 10, mitochondrial (Complex I-42kD) (CI-42kD) (NADH-ubiquinone oxidoreductase 42 kDa subunit)	Ndufa10	Q99LC3
								SPARC (Basement-membrane protein 40) (BM-40) (Osteonectin) (ON) (Secreted protein acidic and rich in cysteine)	Sparc	P07214
								T-complex protein 1 subunit eta (TCP-1-eta) (CCT-eta) [Cleaved into: T-complex protein 1 subunit eta, N-terminally processed]	Cct7 Ccth	P80313
								Protein furry homolog	Fry Kiaa4143	E9Q8I9
								Myelin proteolipid protein (PLP) (Lipophilin)	Plp1 Plp	P60202
								Ribosome-binding protein 1 (Ribosome receptor protein) (RRp) (mRRp)	Rrbp1	Q99PL5
								Vigilin (High density lipoprotein-binding protein) (HDL-binding protein)	Hdlbp	Q8VDJ3
								Malate dehydrogenase, cytoplasmic (EC 1.1.1.37) (Cytosolic malate dehydrogenase)	Mdh1 Mor2	P14152
								Niban-like protein 1 (Protein FAM129B)	Fam129b	Q8R1F1
								Guanine nucleotide-binding protein subunit alpha-11 (G alpha-11) (G-protein subunit alpha-11)	Gna11 Gna-11	P21278
								UDP-glucose:glycoprotein glucosyltransferase 1 (UGT1) (EC 2.4.1.-) (UDP--Glc:glycoprotein glucosyltransferase) (UDP-glucose ceramide glucosyltransferase-like 1)	Uggt1 Gt Ugcgl1 Uggt Ugt1 Ugtr	Q6P5E4
								40S ribosomal protein S11	Rps11	P62281
								Fatty acid-binding protein, brain (Brain lipid-binding protein) (BLBP) (Brain-type fatty acid-binding protein) (B-FABP) (Fatty acid-binding protein 7)	Fabp7 Blbp	P51880
								Collagen alpha-2(VI) chain	Col6a2	Q02788
								NCK-interacting protein with SH3 domain (54 kDa VacA-interacting protein) (VIP54) (90 kDa N-WASP-interacting protein) (90 kDa SH3 protein interacting with Nck) (SH3 adapter protein SPIN90) (WASP-interacting SH3-domain protein) (WISH) (Wiskott-Aldrich syndrome protein-binding protein) (N-WASP-binding protein)	Nckipsd Spin90 Wasbp	Q9ESJ4
								Plastin-2 (65 kDa macrophage protein) (L-plastin) (Lymphocyte cytosolic protein 1) (LCP-1) (pp65)	Lcp1 Pls2	Q61233
								Integrin alpha-V (Vitronectin receptor subunit alpha) (CD antigen CD51) [Cleaved into: Integrin alpha-V heavy chain; Integrin alpha-V light chain]	Itgav	P43406
								Desmin	Des	P31001
								Transgelin-3 (Neuronal protein NP25)	Tagln3 Np25	Q9R1Q8
								Polypyrimidine tract-binding protein 1 (PTB) (Heterogeneous nuclear ribonucleoprotein I) (hnRNP I)	Ptbp1 Ptb	P17225
								Serine/threonine-protein kinase DCLK1 (EC 2.7.11.1) (Doublecortin-like and CAM kinase-like 1) (Doublecortin-like kinase 1)	Dclk1 Dcamkl1 Dclk	Q9JLM8
								Peroxiredoxin-4 (EC 1.11.1.15) (Antioxidant enzyme AOE372) (Peroxiredoxin IV) (Prx-IV) (Thioredoxin peroxidase AO372) (Thioredoxin-dependent peroxide reductase A0372)	Prdx4	O08807
								Perilipin-3 (Cargo selection protein TIP47) (Mannose-6-phosphate receptor-binding protein 1)	Plin3 M6prbp1 Tip47	Q9DBG5
								Superoxide dismutase [Mn], mitochondrial (EC 1.15.1.1)	Sod2 Sod-2	P09671
								Cytoplasmic dynein 1 intermediate chain 1 (Cytoplasmic dynein intermediate chain 1) (Dynein intermediate chain 1, cytosolic) (DH IC-1)	Dync1i1 Dnci1 Dncic1	O88485
								Isoaspartyl peptidase/L-asparaginase (EC 3.4.19.5) (EC 3.5.1.1) (Asparaginase-like protein 1) (Beta-aspartyl-peptidase) (Isoaspartyl dipeptidase) (L-asparagine amidohydrolase) [Cleaved into: Isoaspartyl peptidase/L-asparaginase alpha chain; Isoaspartyl peptidase/L-asparaginase beta chain]	Asrgl1	Q8C0M9
								Isoamyl acetate-hydrolyzing esterase 1 homolog (EC 3.1.-.-)	Iah1	Q9DB29
								Chymase (EC 3.4.21.39) (Alpha-chymase) (Mast cell chymase 1) (Mast cell protease 5) (mMCP-5) (Mast cell protease I)	Cma1 Mcpt5	P21844
								Myc box-dependent-interacting protein 1 (Amphiphysin II) (Amphiphysin-like protein) (Bridging integrator 1) (SH3 domain-containing protein 9)	Bin1 Amphl Sh3p9	O08539
								Fumarylacetoacetase (FAA) (EC 3.7.1.2) (Beta-diketonase) (Fumarylacetoacetate hydrolase)	Fah	P35505
								Adenosylhomocysteinase (AdoHcyase) (EC 3.3.1.1) (CUBP) (Liver copper-binding protein) (S-adenosyl-L-homocysteine hydrolase)	Ahcy	P50247
								Calpain-1 catalytic subunit (EC 3.4.22.52) (Calcium-activated neutral proteinase 1) (CANP 1) (Calpain mu-type) (Calpain-1 large subunit) (Micromolar-calpain) (muCANP)	Capn1 Canp1 Capa1	O35350
								Ankyrin-3 (ANK-3) (Ankyrin-G)	Ank3	G5E8K5
								Actin-binding LIM protein 1 (abLIM-1) (Actin-binding LIM protein family member 1)	Ablim1 Ablim Kiaa0059	Q8K4G5
								Importin subunit beta-1 (Karyopherin subunit beta-1) (Nuclear factor p97) (Pore targeting complex 97 kDa subunit) (PTAC97) (SCG)	Kpnb1 Impnb	P70168
								AP-2 complex subunit mu (AP-2 mu chain) (Adaptor protein complex AP-2 subunit mu) (Adaptor-related protein complex 2 subunit mu) (Clathrin assembly protein complex 2 mu medium chain) (Clathrin coat assembly protein AP50) (Clathrin coat-associated protein AP50) (Mu2-adaptin) (Plasma membrane adaptor AP-2 50 kDa protein)	Ap2m1 Clapm1	P84091
								CDGSH iron-sulfur domain-containing protein 1 (MitoNEET)	Cisd1 D10Ertd214e Zcd1	Q91WS0
								Ras-related protein Rab-3A	Rab3a	P63011
								Heterogeneous nuclear ribonucleoprotein U (hnRNP U) (Scaffold attachment factor A) (SAF-A)	Hnrnpu Hnrpu	Q8VEK3
								Cullin-3 (CUL-3)	Cul3	Q9JLV5
								Dihydrolipoyl dehydrogenase, mitochondrial (EC 1.8.1.4) (Dihydrolipoamide dehydrogenase)	Dld	O08749
								Cytochrome b-c1 complex subunit 2, mitochondrial (Complex III subunit 2) (Core protein II) (Ubiquinol-cytochrome-c reductase complex core protein 2)	Uqcrc2	Q9DB77
								Inositol 1,4,5-trisphosphate receptor type 1 (IP3 receptor isoform 1) (IP3R 1) (InsP3R1) (Inositol 1,4,5-trisphosphate-binding protein P400) (Protein PCD-6) (Purkinje cell protein 1) (Type 1 inositol 1,4,5-trisphosphate receptor) (Type 1 InsP3 receptor)	Itpr1 Insp3r Pcd6 Pcp1	P11881
								T-complex protein 1 subunit delta (TCP-1-delta) (A45) (CCT-delta)	Cct4 Cctd	P80315
								Nck-associated protein 1 (NAP 1) (Brain protein H19) (MH19) (Membrane-associated protein HEM-2) (p125Nap1)	Nckap1 Hem2 Kiaa0587 Nap1	P28660
								Fatty acid-binding protein, epidermal (Epidermal-type fatty acid-binding protein) (E-FABP) (Fatty acid-binding protein 5) (Keratinocyte lipid-binding protein) (Psoriasis-associated fatty acid-binding protein homolog) (PA-FABP)	Fabp5 Fabpe Klbp Mal1	Q05816
								Coatomer subunit beta' (Beta'-coat protein) (Beta'-COP) (p102)	Copb2	O55029
								Myosin light polypeptide 6 (17 kDa myosin light chain) (LC17) (Myosin light chain 3) (MLC-3) (Myosin light chain alkali 3) (Myosin light chain A3) (Smooth muscle and nonmuscle myosin light chain alkali 6)	Myl6 Myln	Q60605
								NADH dehydrogenase [ubiquinone] 1 beta subcomplex subunit 9 (Complex I-B22) (CI-B22) (NADH-ubiquinone oxidoreductase B22 subunit)	Ndufb9	Q9CQJ8
								Ras-related protein Rab-18	Rab18	P35293
								Annexin A3 (35-alpha calcimedin) (Annexin III) (Annexin-3) (Lipocortin III) (Placental anticoagulant protein III) (PAP-III)	Anxa3 Anx3	O35639
								Dynamin-1-like protein (EC 3.6.5.5) (Dynamin family member proline-rich carboxyl-terminal domain less) (Dymple) (Dynamin-related protein 1)	Dnm1l Drp1	Q8K1M6
								(E3-independent) E2 ubiquitin-conjugating enzyme UBE2O (EC 2.3.2.24) (E2/E3 hybrid ubiquitin-protein ligase UBE2O) (Ubiquitin carrier protein O) (Ubiquitin-conjugating enzyme E2 O) (Ubiquitin-conjugating enzyme E2 of 230 kDa) (Ubiquitin-conjugating enzyme E2-230K) (Ubiquitin-protein ligase O)	Ube2o Kiaa1734	Q6ZPJ3
								UDP-glucuronosyltransferase 1-6 (UDPGT 1-6) (UGT1*6) (UGT1-06) (UGT1.6) (EC 2.4.1.17) (Phenol UDP-glucuronosyltransferase) (UDP-glucuronosyltransferase 1A6) (UGT1A6) (UGP1A1) (UGT1A7)	Ugt1a6 Ugt1 Ugt1a6a Ugt1a7	Q64435
								Monoacylglycerol lipase ABHD12 (EC 3.1.1.23) (2-arachidonoylglycerol hydrolase) (Abhydrolase domain-containing protein 12)	Abhd12	Q99LR1
								NADH dehydrogenase [ubiquinone] iron-sulfur protein 5 (Complex I-15 kDa) (CI-15 kDa) (NADH-ubiquinone oxidoreductase 15 kDa subunit) [Cleaved into: NADH dehydrogenase [ubiquinone] iron-sulfur protein 5, N-terminally processed]	Ndufs5	Q99LY9
								Calpastatin (Calpain inhibitor)	Cast	P51125
								V-type proton ATPase subunit d 1 (V-ATPase subunit d 1) (P39) (Physophilin) (V-ATPase 40 kDa accessory protein) (V-ATPase AC39 subunit) (Vacuolar proton pump subunit d 1)	Atp6v0d1 Atp6d	P51863
								Dysferlin (Dystrophy-associated fer-1-like protein) (Fer-1-like protein 1)	Dysf Fer1l1	Q9ESD7
								Heat shock protein 105 kDa (42 degrees C-HSP) (Heat shock 110 kDa protein) (Heat shock-related 100 kDa protein E7I) (HSP-E7I)	Hsph1 Hsp105 Hsp110 Kiaa0201	Q61699
								Dihydrolipoyllysine-residue acetyltransferase component of pyruvate dehydrogenase complex, mitochondrial (EC 2.3.1.12) (Dihydrolipoamide acetyltransferase component of pyruvate dehydrogenase complex) (Pyruvate dehydrogenase complex component E2) (PDC-E2) (PDCE2)	Dlat	Q8BMF4
								Actin, cytoplasmic 1 (Beta-actin) [Cleaved into: Actin, cytoplasmic 1, N-terminally processed]	Actb	P60710
								Paralemmin-1 (Paralemmin)	Palm	Q9Z0P4
								Kinesin heavy chain isoform 5C (Kinesin heavy chain neuron-specific 2)	Kif5c Nkhc2	P28738
								V-type proton ATPase 116 kDa subunit a isoform 1 (V-ATPase 116 kDa isoform a1) (Clathrin-coated vesicle/synaptic vesicle proton pump 116 kDa subunit) (Vacuolar adenosine triphosphatase subunit Ac116) (Vacuolar proton pump subunit 1) (Vacuolar proton translocating ATPase 116 kDa subunit a isoform 1)	Atp6v0a1 Atp6n1	Q9Z1G4
								Creatine kinase M-type (EC 2.7.3.2) (Creatine kinase M chain) (M-CK)	Ckm Ckmm	P07310
								WD repeat-containing protein 7 (TGF-beta resistance-associated protein TRAG)	Wdr7 Kiaa0541 Trag	Q920I9
								Septin-8	Sept8 Kiaa0202	Q8CHH9
								Aminopeptidase N (AP-N) (mAPN) (EC 3.4.11.2) (Alanyl aminopeptidase) (Aminopeptidase M) (AP-M) (Membrane protein p161) (Microsomal aminopeptidase) (CD antigen CD13)	Anpep Lap-1 Lap1	P97449
								Elongation factor 1-beta (EF-1-beta)	Eef1b Eef1b2	O70251
								Coagulation factor XIII A chain (Coagulation factor XIIIa) (EC 2.3.2.13) (Protein-glutamine gamma-glutamyltransferase A chain) (Transglutaminase A chain)	F13a1 F13a	Q8BH61
								NADH-ubiquinone oxidoreductase chain 5 (EC 1.6.5.3) (NADH dehydrogenase subunit 5)	Mtnd5 mt-Nd5 Nd5	P03921
								Isocitrate dehydrogenase [NAD] subunit alpha, mitochondrial (EC 1.1.1.41) (Isocitric dehydrogenase subunit alpha) (NAD(+)-specific ICDH subunit alpha)	Idh3a	Q9D6R2
								Heat shock protein beta-1 (HspB1) (Growth-related 25 kDa protein) (Heat shock 25 kDa protein) (HSP 25) (Heat shock 27 kDa protein) (HSP 27) (p25)	Hspb1 Hsp25 Hsp27	P14602
								AP-1 complex subunit beta-1 (Adaptor protein complex AP-1 subunit beta-1) (Adaptor-related protein complex 1 subunit beta-1) (Beta-1-adaptin) (Beta-adaptin 1) (Clathrin assembly protein complex 1 beta large chain) (Golgi adaptor HA1/AP1 adaptin beta subunit)	Ap1b1 Adtb1	O35643
								Dolichyl-diphosphooligosaccharide--protein glycosyltransferase 48 kDa subunit (DDOST 48 kDa subunit) (Oligosaccharyl transferase 48 kDa subunit)	Ddost	O54734
								Flotillin-2 (Epidermal surface antigen) (ESA) (Membrane component chromosome 17 surface marker 1 homolog)	Flot2 Esa1 M17s1	Q60634
								Ras suppressor protein 1 (RSP-1) (Rsu-1)	Rsu1 Rsp1	Q01730
								Cytosolic 10-formyltetrahydrofolate dehydrogenase (10-FTHFDH) (FDH) (EC 1.5.1.6) (Aldehyde dehydrogenase family 1 member L1)	Aldh1l1 Fthfd	Q8R0Y6
								Elongation factor G, mitochondrial (EF-Gmt) (Elongation factor G 1, mitochondrial) (mEF-G 1) (Elongation factor G1)	Gfm1 Efg Efg1 Gfm	Q8K0D5
								MAP7 domain-containing protein 1	Map7d1 Kiaa1187 Mtap7d1	A2AJI0
								E3 ubiquitin-protein ligase NEDD4 (EC 2.3.2.26) (HECT-type E3 ubiquitin transferase NEDD4) (Neural precursor cell expressed developmentally down-regulated protein 4) (NEDD-4)	Nedd4 Kiaa0093 Nedd-4 Nedd4-1 Nedd4a	P46935
								Serine/threonine-protein phosphatase 5 (PP5) (EC 3.1.3.16) (Protein phosphatase T) (PPT)	Ppp5c	Q60676
								Lon protease homolog, mitochondrial (EC 3.4.21.-) (Lon protease-like protein) (LONP) (Mitochondrial ATP-dependent protease Lon) (Serine protease 15)	Lonp1 Prss15	Q8CGK3
								Immunoglobulin superfamily containing leucine-rich repeat protein	Islr	Q6GU68
								Presequence protease, mitochondrial (EC 3.4.24.-) (Pitrilysin metalloproteinase 1)	Pitrm1 Kiaa1104 Ntup1	Q8K411
								V-type proton ATPase subunit D (V-ATPase subunit D) (V-ATPase 28 kDa accessory protein) (Vacuolar proton pump subunit D)	Atp6v1d Atp6m Vatd	P57746
								4-trimethylaminobutyraldehyde dehydrogenase (TMABADH) (EC 1.2.1.47) (Aldehyde dehydrogenase family 9 member A1) (EC 1.2.1.3)	Aldh9a1	Q9JLJ2
								Chondroitin sulfate proteoglycan 4 (Chondroitin sulfate proteoglycan NG2) (Proteoglycan AN2)	Cspg4 An2 Kiaa4232 Ng2	Q8VHY0
								E3 ubiquitin-protein ligase TRIP12 (EC 2.3.2.26) (HECT-type E3 ubiquitin transferase TRIP12) (Thyroid receptor-interacting protein 12) (TR-interacting protein 12) (TRIP-12)	Trip12	G5E870
								Voltage-dependent calcium channel subunit alpha-2/delta-1 (Voltage-gated calcium channel subunit alpha-2/delta-1) [Cleaved into: Voltage-dependent calcium channel subunit alpha-2-1; Voltage-dependent calcium channel subunit delta-1]	Cacna2d1 Cacna2	O08532
								Trans-1,2-dihydrobenzene-1,2-diol dehydrogenase (EC 1.3.1.20) (D-xylose 1-dehydrogenase) (D-xylose-NADP dehydrogenase) (EC 1.1.1.179) (Dimeric dihydrodiol dehydrogenase)	Dhdh	Q9DBB8
								ADP-ribosylation factor-like protein 2	Arl2	Q9D0J4
								Coronin-2B	Coro2b	Q8BH44
								Acylglycerol kinase, mitochondrial (EC 2.7.1.107) (EC 2.7.1.94) (Multiple substrate lipid kinase) (MuLK) (Multi-substrate lipid kinase)	Agk Mulk	Q9ESW4
								ATP synthase subunit beta, mitochondrial (EC 3.6.3.14)	Atp5b	P56480
								Pyruvate dehydrogenase E1 component subunit alpha, somatic form, mitochondrial (EC 1.2.4.1) (PDHE1-A type I)	Pdha1 Pdha-1	P35486
								H-2 class I histocompatibility antigen, D-B alpha chain (H-2D(B))	H2-D1	P01899
								Adenine phosphoribosyltransferase (APRT) (EC 2.4.2.7)	Aprt	P08030
								Voltage-dependent anion-selective channel protein 3 (VDAC-3) (mVDAC3) (Outer mitochondrial membrane protein porin 3)	Vdac3	Q60931
								Importin-5 (Imp5) (Importin subunit beta-3) (Karyopherin beta-3) (Ran-binding protein 5) (RanBP5)	Ipo5 Kpnb3 Ranbp5	Q8BKC5
								Splicing factor, proline- and glutamine-rich (DNA-binding p52/p100 complex, 100 kDa subunit) (Polypyrimidine tract-binding protein-associated-splicing factor) (PSF) (PTB-associated-splicing factor)	Sfpq Psf	Q8VIJ6
								Potassium voltage-gated channel subfamily A member 1 (MBK1) (MKI) (Voltage-gated potassium channel subunit Kv1.1)	Kcna1	P16388
								Matrilin-2	Matn2	O08746
								78 kDa glucose-regulated protein (GRP-78) (Heat shock 70 kDa protein 5) (Immunoglobulin heavy chain-binding protein) (BiP)	Hspa5 Grp78	P20029
								Stathmin (Leukemia-associated gene protein) (Leukemia-associated phosphoprotein p18) (Metablastin) (Oncoprotein 18) (Op18) (Phosphoprotein p19) (pp19) (Prosolin) (Protein Pr22) (pp17)	Stmn1 Lag Lap18 Pr22	P54227
								S-adenosylhomocysteine hydrolase-like protein 1 (IP3R-binding protein released with inositol 1,4,5-trisphosphate) (Putative adenosylhomocysteinase 2) (S-adenosyl-L-homocysteine hydrolase 2) (AdoHcyase 2)	Ahcyl1 Irbit	Q80SW1
								NADH dehydrogenase [ubiquinone] 1 beta subcomplex subunit 10 (Complex I-PDSW) (CI-PDSW) (NADH-ubiquinone oxidoreductase PDSW subunit)	Ndufb10	Q9DCS9
								Histidine-rich glycoprotein (Histidine-proline-rich glycoprotein) (HPRG)	Hrg	Q9ESB3
								Transthyretin (Prealbumin)	Ttr	P07309
								Vitamin D-binding protein (DBP) (VDB) (Gc-globulin) (Group-specific component)	Gc	P21614
								Ganglioside-induced differentiation-associated protein 1 (GDAP1)	Gdap1	O88741
								60S ribosomal protein L12	Rpl12	P35979
								Leucine-rich repeat-containing protein 47	Lrrc47 Kiaa1185	Q505F5
								Rho-related GTP-binding protein RhoC (Silica-induced gene 61 protein) (SIG-61)	Rhoc Arhc	Q62159
								Succinate-semialdehyde dehydrogenase, mitochondrial (EC 1.2.1.24) (Aldehyde dehydrogenase family 5 member A1) (NAD(+)-dependent succinic semialdehyde dehydrogenase)	Aldh5a1	Q8BWF0
								Prosaposin (Sulfated glycoprotein 1) (SGP-1) [Cleaved into: Saposin-A; Saposin-B-Val; Saposin-B; Saposin-C; Saposin-D]	Psap Sgp1	Q61207
								Neurofascin	Nfasc	Q810U3
								ATP-dependent RNA helicase DDX3X (EC 3.6.4.13) (D1Pas1-related sequence 2) (DEAD box RNA helicase DEAD3) (mDEAD3) (DEAD box protein 3, X-chromosomal) (Embryonic RNA helicase)	Ddx3x D1Pas1-rs2 Ddx3 Dead3 Erh	Q62167
								40S ribosomal protein S8	Rps8	P62242
								AP-3 complex subunit beta-2 (Adaptor protein complex AP-3 subunit beta-2) (Adaptor-related protein complex 3 subunit beta-2) (Beta-3B-adaptin) (Clathrin assembly protein complex 3 beta-2 large chain)	Ap3b2	Q9JME5
								Tubulin polymerization-promoting protein family member 3	Tppp3	Q9CRB6
								Signal transducer and activator of transcription 3 (Acute-phase response factor)	Stat3 Aprf	P42227
								Inter-alpha-trypsin inhibitor heavy chain H3 (ITI heavy chain H3) (ITI-HC3) (Inter-alpha-inhibitor heavy chain 3)	Itih3	Q61704
								Transportin-1 (Importin beta-2) (Karyopherin beta-2)	Tnpo1 Kpnb2	Q8BFY9
								Cytochrome c oxidase subunit 6A1, mitochondrial (Cytochrome c oxidase polypeptide VIa-liver)	Cox6a1 Cox6al	P43024
								SH3 domain-binding glutamic acid-rich-like protein	Sh3bgrl	Q9JJU8
								Hippocalcin-like protein 1 (Neural visinin-like protein 3) (NVL-3) (NVP-3) (Visinin-like protein 3) (VILIP-3)	Hpcal1	P62748
								Alpha-1-antitrypsin 1-1 (AAT) (Alpha-1 protease inhibitor 1) (Alpha-1-antiproteinase) (Serine protease inhibitor 1-1) (Serine protease inhibitor A1a) (Serpin A1a)	Serpina1a Dom1 Spi1-1	P07758
								Phosphoribosylformylglycinamidine synthase (FGAM synthase) (FGAMS) (EC 6.3.5.3) (Formylglycinamide ribonucleotide amidotransferase) (FGAR amidotransferase) (FGAR-AT) (Formylglycinamide ribotide amidotransferase)	Pfas Kiaa0361	Q5SUR0
								Macrophage mannose receptor 1 (MMR) (CD antigen CD206)	Mrc1	Q61830
								Transmembrane protein 43 (Protein LUMA)	Tmem43	Q9DBS1
								WD repeat-containing protein 1 (Actin-interacting protein 1) (AIP1)	Wdr1	O88342
								AP-2 complex subunit alpha-2 (100 kDa coated vesicle protein C) (Adaptor protein complex AP-2 subunit alpha-2) (Adaptor-related protein complex 2 subunit alpha-2) (Alpha-adaptin C) (Alpha2-adaptin) (Clathrin assembly protein complex 2 alpha-C large chain) (Plasma membrane adaptor HA2/AP2 adaptin alpha C subunit)	Ap2a2 Adtab	P17427
								VPS10 domain-containing receptor SorCS2	Sorcs2	Q9EPR5
								40S ribosomal protein S16	Rps16	P14131
								Annexin A11 (Annexin XI) (Annexin-11) (Calcyclin-associated annexin 50) (CAP-50)	Anxa11 Anx11	P97384
								Guanine nucleotide-binding protein G(q) subunit alpha (Guanine nucleotide-binding protein alpha-q)	Gnaq	P21279
								CLIP-associating protein 2 (Cytoplasmic linker-associated protein 2)	Clasp2 Kiaa0627	Q8BRT1
								Neutral cholesterol ester hydrolase 1 (NCEH) (EC 3.1.1.-) (Arylacetamide deacetylase-like 1) (Chlorpyrifos oxon-binding protein) (CPO-BP)	Nceh1 Aadacl1 Kiaa1363	Q8BLF1
								Apoptosis-inducing factor 1, mitochondrial (EC 1.1.1.-) (Programmed cell death protein 8)	Aifm1 Aif Pdcd8	Q9Z0X1
								NADH dehydrogenase [ubiquinone] 1 alpha subcomplex subunit 12 (Complex I-B17.2) (CI-B17.2) (CIB17.2) (NADH-ubiquinone oxidoreductase subunit B17.2)	Ndufa12	Q7TMF3
								LanC-like protein 2 (Testis-specific adriamycin sensitivity protein)	Lancl2 Tasp	Q9JJK2
								Synaptotagmin-1 (Synaptotagmin I) (SytI) (p65)	Syt1	P46096
								Protein SOGA3	Soga3	Q6NZL0
								Acetyl-CoA acetyltransferase, cytosolic (EC 2.3.1.9) (Cytosolic acetoacetyl-CoA thiolase)	Acat2	Q8CAY6
								NADH dehydrogenase [ubiquinone] 1 alpha subcomplex subunit 2 (Complex I-B8) (CI-B8) (NADH-ubiquinone oxidoreductase B8 subunit)	Ndufa2	Q9CQ75
								Secernin-3	Scrn3	Q3TMH2
								Calumenin (Crocalbin)	Calu	O35887
								ADP-ribosylation factor 6	Arf6	P62331
								Complement C4-B [Cleaved into: Complement C4 beta chain; Complement C4 alpha chain; C4a anaphylatoxin; Complement C4 gamma chain]	C4b C4	P01029
								Transmembrane protein 35A (Peroxisomal membrane protein 52) (PMP52)	Tmem35a Tmem35	Q9D328
								Complexin-1 (921-S) (Complexin I) (CPX I) (Synaphin-2)	Cplx1	P63040
								Beta-adrenergic receptor kinase 1 (Beta-ARK-1) (EC 2.7.11.15) (G-protein-coupled receptor kinase 2)	Grk2 Adrbk1	Q99MK8
								Protein NipSnap homolog 2 (NipSnap2) (Glioblastoma-amplified sequence)	Nipsnap2 Gbas	O55126
								EH domain-containing protein 4 (PAST homolog 2) (mPAST2)	Ehd4 Past2	Q9EQP2
								ATPase family AAA domain-containing protein 5 (Chromosome fragility-associated gene 1 protein)	Atad5 Frag1	Q4QY64
								Glucosamine-6-phosphate isomerase 1 (EC 3.5.99.6) (Glucosamine-6-phosphate deaminase 1) (GNPDA 1) (GlcN6P deaminase 1) (Oscillin)	Gnpda1 Gnpi	O88958
								Reticulon-3	Rtn3	Q9ES97
								D-beta-hydroxybutyrate dehydrogenase, mitochondrial (EC 1.1.1.30) (3-hydroxybutyrate dehydrogenase) (BDH)	Bdh1 Bdh	Q80XN0
								Tropomyosin alpha-3 chain (Gamma-tropomyosin) (Tropomyosin-3)	Tpm3 Tpm-5 Tpm5	P21107
								Coatomer subunit alpha (Alpha-coat protein) (Alpha-COP) [Cleaved into: Xenin (Xenopsin-related peptide); Proxenin]	Copa	Q8CIE6
								Microtubule-associated protein tau (Neurofibrillary tangle protein) (Paired helical filament-tau) (PHF-tau)	Mapt Mtapt Tau	P10637
								Alcohol dehydrogenase [NADP(+)] (EC 1.1.1.2) (Aldehyde reductase) (Aldo-keto reductase family 1 member A1)	Akr1a1 Akr1a4	Q9JII6
								LIM and senescent cell antigen-like-containing domain protein 1 (Particularly interesting new Cys-His protein 1) (PINCH-1)	Lims1 Pinch1	Q99JW4
								Acyl-coenzyme A thioesterase 13 (Acyl-CoA thioesterase 13) (EC 3.1.2.-) (Thioesterase superfamily member 2) [Cleaved into: Acyl-coenzyme A thioesterase 13, N-terminally processed]	Acot13 Them2	Q9CQR4
								NADH dehydrogenase [ubiquinone] 1 beta subcomplex subunit 8, mitochondrial (Complex I-ASHI) (CI-ASHI) (NADH-ubiquinone oxidoreductase ASHI subunit)	Ndufb8	Q9D6J5
								T-complex protein 1 subunit theta (TCP-1-theta) (CCT-theta)	Cct8 Cctq	P42932
								Protein dispatched homolog 2	Disp2 Kiaa1742	Q8CIP5
								Cytochrome b-c1 complex subunit Rieske, mitochondrial (EC 1.10.2.2) (Complex III subunit 5) (Cytochrome b-c1 complex subunit 5) (Rieske iron-sulfur protein) (RISP) (Ubiquinol-cytochrome c reductase iron-sulfur subunit) [Cleaved into: Cytochrome b-c1 complex subunit 11 (Complex III subunit IX) (Ubiquinol-cytochrome c reductase 8 kDa protein)]	Uqcrfs1	Q9CR68
								Collagen alpha-1(VI) chain	Col6a1	Q04857
								Collagen alpha-1(XV) chain [Cleaved into: Restin (Endostatin-XV)]	Col15a1	O35206
								Caskin-1 (CASK-interacting protein 1)	Caskin1 Kiaa1306	Q6P9K8
								Protein kinase C epsilon type (EC 2.7.11.13) (nPKC-epsilon)	Prkce Pkce Pkcea	P16054
								Spermidine synthase (SPDSY) (EC 2.5.1.16) (Putrescine aminopropyltransferase)	Srm	Q64674
								Armadillo repeat-containing protein 8	Armc8	Q9DBR3
								Eukaryotic initiation factor 4A-II (eIF-4A-II) (eIF4A-II) (EC 3.6.4.13) (ATP-dependent RNA helicase eIF4A-2)	Eif4a2 Ddx2b	P10630
								Dynactin subunit 1 (150 kDa dynein-associated polypeptide) (DAP-150) (DP-150) (p150-glued)	Dctn1	O08788
								Protein 4.1 (P4.1) (4.1R) (Band 4.1)	Epb41 Epb4.1 Kiaa4056	P48193
								T-complex protein 1 subunit zeta (TCP-1-zeta) (CCT-zeta-1)	Cct6a Cct6 Cctz Cctz1	P80317
								Protein phosphatase 1 regulatory subunit 7 (Protein phosphatase 1 regulatory subunit 22)	Ppp1r7 Sds22	Q3UM45
								Ezrin (Cytovillin) (Villin-2) (p81)	Ezr Vil2	P26040
								Serine/threonine-protein phosphatase 2B catalytic subunit beta isoform (EC 3.1.3.16) (CAM-PRP catalytic subunit) (Calmodulin-dependent calcineurin A subunit beta isoform)	Ppp3cb Calnb	P48453
								Sorting nexin-2	Snx2	Q9CWK8
								Protein NDRG4 (N-myc downstream-regulated gene 4 protein) (Protein Ndr4)	Ndrg4 Kiaa1180 Ndr4	Q8BTG7
								Retinoid-inducible serine carboxypeptidase (EC 3.4.16.-) (Serine carboxypeptidase 1)	Scpep1 Risc	Q920A5
								60S acidic ribosomal protein P0 (60S ribosomal protein L10E)	Rplp0 Arbp	P14869
								[Protein ADP-ribosylarginine] hydrolase (ADP-ribosylarginine hydrolase) (EC 3.2.2.19) (ADP-ribose-L-arginine cleaving enzyme)	Adprh Arh1	P54923
								Microtubule-associated protein RP/EB family member 3 (EB1 protein family member 3) (EBF3) (End-binding protein 3) (EB3) (RP3)	Mapre3	Q6PER3
								Acidic leucine-rich nuclear phosphoprotein 32 family member B (Proliferation-related acidic leucine-rich protein PAL31)	Anp32b Pal31	Q9EST5
								Alanine aminotransferase 2 (ALT2) (EC 2.6.1.2) (Glutamate pyruvate transaminase 2) (GPT 2) (Glutamic--alanine transaminase 2) (Glutamic--pyruvic transaminase 2)	Gpt2 Aat2	Q8BGT5
								Glycerol kinase (GK) (Glycerokinase) (EC 2.7.1.30) (ATP:glycerol 3-phosphotransferase)	Gk Gyk	Q64516
								Enoyl-CoA delta isomerase 1, mitochondrial (EC 5.3.3.8) (3,2-trans-enoyl-CoA isomerase) (Delta(3),Delta(2)-enoyl-CoA isomerase) (D3,D2-enoyl-CoA isomerase) (Dodecenoyl-CoA isomerase)	Eci1 Dci	P42125
								Ras-related protein Rab-6B	Rab6b D9Bwg0185e	P61294
								Coatomer subunit zeta-1 (Zeta-1-coat protein) (Zeta-1 COP)	Copz1 Copz	P61924
								NADH-ubiquinone oxidoreductase chain 1 (EC 1.6.5.3) (NADH dehydrogenase subunit 1)	Mtnd1 mt-Nd1 Nd1	P03888
								Sorting nexin-5	Snx5	Q9D8U8
								Tubulin-specific chaperone D (Beta-tubulin cofactor D) (Tubulin-folding cofactor D)	Tbcd	Q8BYA0
								60S ribosomal protein L24	Rpl24	Q8BP67
								Thioredoxin domain-containing protein 17 (14 kDa thioredoxin-related protein) (TRP14) (Protein 42-9-9) (Thioredoxin-like protein 5)	Txndc17 Txnl5	Q9CQM5
								Propionyl-CoA carboxylase alpha chain, mitochondrial (PCCase subunit alpha) (EC 6.4.1.3) (Propanoyl-CoA:carbon dioxide ligase subunit alpha)	Pcca	Q91ZA3
								Alpha-parvin (Actopaxin)	Parva Actp MNCb-0301	Q9EPC1
								Cathepsin Z (EC 3.4.18.1)	Ctsz	Q9WUU7
								Serine/threonine-protein phosphatase 6 regulatory subunit 2 (SAPS domain family member 2)	Ppp6r2 Kiaa0685 Pp6r2 Saps2	Q8R3Q2
								Synapsin-2 (Synapsin II)	Syn2	Q64332
								Microtubule-actin cross-linking factor 1 (Actin cross-linking family 7)	Macf1 Acf7 Aclp7 Macf	Q9QXZ0
								Glutathione peroxidase 1 (GPx-1) (GSHPx-1) (EC 1.11.1.9) (Cellular glutathione peroxidase) (Selenium-dependent glutathione peroxidase 1)	Gpx1	P11352
								Plasma protease C1 inhibitor (C1 Inh) (C1Inh) (C1 esterase inhibitor) (C1-inhibiting factor) (Serpin G1)	Serping1 C1nh	P97290
								Neurofilament medium polypeptide (NF-M) (160 kDa neurofilament protein) (Neurofilament 3) (Neurofilament triplet M protein)	Nefm Nef3 Nfm	P08553
								Pyruvate dehydrogenase protein X component, mitochondrial (Dihydrolipoamide dehydrogenase-binding protein of pyruvate dehydrogenase complex) (Lipoyl-containing pyruvate dehydrogenase complex component X)	Pdhx	Q8BKZ9
								Receptor of activated protein C kinase 1 (12-3) (Guanine nucleotide-binding protein subunit beta-2-like 1) (Receptor for activated C kinase) (Receptor of activated protein kinase C 1) (p205) [Cleaved into: Receptor of activated protein C kinase 1, N-terminally processed (Guanine nucleotide-binding protein subunit beta-2-like 1, N-terminally processed)]	Rack1 Gnb2-rs1 Gnb2l1	P68040
								Alpha-enolase (EC 4.2.1.11) (2-phospho-D-glycerate hydro-lyase) (Enolase 1) (Non-neural enolase) (NNE)	Eno1 Eno-1	P17182
								Procollagen galactosyltransferase 1 (EC 2.4.1.50) (Collagen beta(1-O)galactosyltransferase 1) (Glycosyltransferase 25 family member 1) (Hydroxylysine galactosyltransferase 1)	Colgalt1 Glt25d1	Q8K297
								Actin-related protein 2/3 complex subunit 5 (Arp2/3 complex 16 kDa subunit) (p16-ARC)	Arpc5	Q9CPW4
								60S ribosomal protein L23a	Rpl23a	P62751
								Polypyrimidine tract-binding protein 2 (Brain-enriched polypyrimidine tract-binding protein) (Brain-enriched PTB) (Neural polypyrimidine tract-binding protein) (RRM-type RNA-binding protein brPTB)	Ptbp2 Brptb Nptb	Q91Z31
								Stomatin-like protein 2, mitochondrial (SLP-2) (mslp2)	Stoml2 Slp2	Q99JB2
								Threonine--tRNA ligase, cytoplasmic (EC 6.1.1.3) (Threonyl-tRNA synthetase) (ThrRS)	Tars	Q9D0R2
								Caveolin-1	Cav1 Cav	P49817
								Stress-70 protein, mitochondrial (75 kDa glucose-regulated protein) (GRP-75) (Heat shock 70 kDa protein 9) (Mortalin) (Peptide-binding protein 74) (PBP74) (p66 MOT)	Hspa9 Grp75 Hsp74 Hspa9a	P38647
								Ras GTPase-activating-like protein IQGAP2	Iqgap2	Q3UQ44
								Tripartite motif-containing protein 46 (Gene Y protein) (GeneY) (Tripartite, fibronectin type-III and C-terminal SPRY motif protein)	Trim46 Trific	Q7TNM2
								Iron-sulfur cluster assembly enzyme ISCU, mitochondrial (NifU-like N-terminal domain-containing protein) (NifU-like protein)	Iscu Nifun	Q9D7P6
								Prohibitin (B-cell receptor-associated protein 32) (BAP 32)	Phb	P67778
								Histone-arginine methyltransferase CARM1 (EC 2.1.1.319) (Coactivator-associated arginine methyltransferase 1) (Protein arginine N-methyltransferase 4)	Carm1 Prmt4	Q9WVG6
								Calcium-binding protein 39 (MO25alpha) (Protein Mo25)	Cab39 Mo25	Q06138
								Glutathione S-transferase P 1 (Gst P1) (EC 2.5.1.18) (GST YF-YF) (GST class-pi) (GST-piB) (Preadipocyte growth factor)	Gstp1 Gstpib	P19157
								Guanine nucleotide-binding protein G(I)/G(S)/G(O) subunit gamma-3	Gng3 Gngt3	P63216
								Acyl-coenzyme A thioesterase 9, mitochondrial (Acyl-CoA thioesterase 9) (EC 3.1.2.-) (Acyl coenzyme A thioester hydrolase 2) (MTE-2) (Acyl-CoA thioester hydrolase 9) (Mitochondrial 48 kDa acyl-CoA thioester hydrolase 1) (Mt-ACT48.1) (Protein U8) (p48)	Acot9 Acate2	Q9R0X4
								26S proteasome non-ATPase regulatory subunit 2 (26S proteasome regulatory subunit RPN1) (26S proteasome regulatory subunit S2) (26S proteasome subunit p97)	Psmd2	Q8VDM4
								Heat shock 70 kDa protein 4 (Heat shock 70-related protein APG-2)	Hspa4 Apg2 Hsp110	Q61316
								Mesencephalic astrocyte-derived neurotrophic factor (Arginine-rich protein) (Protein ARMET)	Manf Armet	Q9CXI5
								Cytochrome c oxidase subunit NDUFA4	Ndufa4	Q62425
								Inactive hydroxysteroid dehydrogenase-like protein 1	Hsdl1	Q8BTX9
								Protein PRRC1 (Proline-rich and coiled-coil-containing protein 1)	Prrc1	Q3UPH1
								Copper transport protein ATOX1 (Metal transport protein ATX1)	Atox1	O08997
								60S ribosomal protein L17	Rpl17	Q9CPR4
								Cytoplasmic dynein 1 intermediate chain 2 (Cytoplasmic dynein intermediate chain 2) (Dynein intermediate chain 2, cytosolic) (DH IC-2)	Dync1i2 Dnci2 Dncic2	O88487
								Carbonic anhydrase 1 (EC 4.2.1.1) (Carbonate dehydratase I) (Carbonic anhydrase I) (CA-I)	Ca1 Car1	P13634
								Eukaryotic translation initiation factor 4E (eIF-4E) (eIF4E) (mRNA cap-binding protein) (eIF-4F 25 kDa subunit)	Eif4e	P63073
								Centromere protein V (CENP-V) (Proline-rich protein 6)	Cenpv Prr6	Q9CXS4
								Cytochrome b-c1 complex subunit 7 (Complex III subunit 7) (Complex III subunit VII) (Ubiquinol-cytochrome c reductase complex 14 kDa protein)	Uqcrb	Q9D855
								Twinfilin-2 (A6-related protein) (mA6RP) (Twinfilin-1-like protein)	Twf2 Ptk9l	Q9Z0P5
								NADH dehydrogenase [ubiquinone] 1 beta subcomplex subunit 6 (Complex I-B17) (CI-B17) (NADH-ubiquinone oxidoreductase B17 subunit)	Ndufb6 Gm137	Q3UIU2
								Tumor protein D54 (Tumor protein D52-like 2)	Tpd52l2	Q9CYZ2
								Cytochrome c oxidase subunit 6B1 (Cytochrome c oxidase subunit VIb isoform 1) (COX VIb-1)	Cox6b1 Cox6b	P56391
								Methylcrotonoyl-CoA carboxylase subunit alpha, mitochondrial (MCCase subunit alpha) (EC 6.4.1.4) (3-methylcrotonyl-CoA carboxylase 1) (3-methylcrotonyl-CoA carboxylase biotin-containing subunit) (3-methylcrotonyl-CoA:carbon dioxide ligase subunit alpha)	Mccc1 Mcca	Q99MR8
								UMP-CMP kinase 2, mitochondrial (EC 2.7.4.14) (Nucleoside-diphosphate kinase) (EC 2.7.4.6) (Thymidylate kinase LPS-inducible member) (TYKi)	Cmpk2 Tyki	Q3U5Q7
								Polyadenylate-binding protein 1 (PABP-1) (Poly(A)-binding protein 1)	Pabpc1 Pabp1	P29341
								Protein NipSnap homolog 1 (NipSnap1)	Nipsnap1	O55125
								Cytochrome c oxidase subunit 6C (Cytochrome c oxidase polypeptide VIc)	Cox6c	Q9CPQ1
								[F-actin]-methionine sulfoxide oxidase MICAL1 (EC 1.14.13.225) (Molecule interacting with CasL protein 1) (MICAL-1) (mMical1) (NEDD9-interacting protein with calponin homology and LIM domains)	Mical1 Mical Nical	Q8VDP3
								NADH dehydrogenase [ubiquinone] 1 alpha subcomplex subunit 3 (Complex I-B9) (CI-B9) (NADH-ubiquinone oxidoreductase B9 subunit)	Ndufa3	Q9CQ91
								Redox-regulatory protein FAM213A (Peroxiredoxin-like 2 activated in M-CSF stimulated monocytes) (Protein PAMM)	Fam213a Pamm	Q9CYH2
								BTB/POZ domain-containing protein KCTD12 (Pfetin) (Predominantly fetal expressed T1 domain)	Kctd12 Pfet1	Q6WVG3
								Ras-related protein Rab-6A (Rab-6)	Rab6a Rab6 MNCb-1660	P35279
								Rho GDP-dissociation inhibitor 2 (Rho GDI 2) (D4) (Rho-GDI beta)	Arhgdib Gdid4	Q61599
								Peroxiredoxin-5, mitochondrial (EC 1.11.1.15) (Antioxidant enzyme B166) (AOEB166) (Liver tissue 2D-page spot 2D-0014IV) (PLP) (Peroxiredoxin V) (Prx-V) (Peroxisomal antioxidant enzyme) (Thioredoxin peroxidase PMP20) (Thioredoxin reductase)	Prdx5 Prdx6	P99029
								Copine-1 (Copine I)	Cpne1	Q8C166
								Metalloreductase STEAP4 (EC 1.16.1.-) (Dudulin-4) (Six-transmembrane epithelial antigen of prostate 4) (Tumor necrosis factor-alpha-induced adipose-related protein)	Steap4 Tiarp	Q923B6
								Calsequestrin-1 (Calmitine) (Calsequestrin, skeletal muscle isoform)	Casq1	O09165
								ATP synthase F(0) complex subunit B1, mitochondrial (ATP synthase subunit b) (ATPase subunit b)	Atp5f1	Q9CQQ7
								Acyl-CoA dehydrogenase family member 9, mitochondrial (ACAD-9) (EC 1.3.99.-)	Acad9	Q8JZN5
								Adaptin ear-binding coat-associated protein 1 (NECAP endocytosis-associated protein 1) (NECAP-1)	Necap1	Q9CR95
								Growth factor receptor-bound protein 2 (Adapter protein GRB2) (SH2/SH3 adapter GRB2)	Grb2	Q60631
								Gamma-synuclein (Persyn)	Sncg Persyn	Q9Z0F7
								Succinate--CoA ligase [ADP/GDP-forming] subunit alpha, mitochondrial (EC 6.2.1.4) (EC 6.2.1.5) (Succinyl-CoA synthetase subunit alpha) (SCS-alpha)	Suclg1	Q9WUM5
								AP-1 complex subunit gamma-1 (Adaptor protein complex AP-1 subunit gamma-1) (Adaptor-related protein complex 1 subunit gamma-1) (Clathrin assembly protein complex 1 gamma-1 large chain) (Gamma-adaptin) (Gamma1-adaptin) (Golgi adaptor HA1/AP1 adaptin subunit gamma-1)	Ap1g1 Adtg Clapg1	P22892
								Tight junction protein ZO-1 (Tight junction protein 1) (Zona occludens protein 1) (Zonula occludens protein 1)	Tjp1 Zo1	P39447
								Dynamin-2 (EC 3.6.5.5) (Dynamin UDNM)	Dnm2 Dyn2	P39054
								PEX5-related protein (PEX2-related protein) (PEX5-like protein) (Peroxin-5-related protein) (Tetratricopeptide repeat-containing Rab8b-interacting protein) (Pex5Rp) (TRIP8b)	Pex5l Pex2 Pex5r Pxr2	Q8C437
								NADH dehydrogenase [ubiquinone] 1 beta subcomplex subunit 7 (Complex I-B18) (CI-B18) (NADH-ubiquinone oxidoreductase B18 subunit)	Ndufb7	Q9CR61
								Leucine-rich repeat LGI family member 3 (Leubrin) (Leucine-rich glioma-inactivated protein 3)	Lgi3	Q8K406
								Elongation factor 1-delta (EF-1-delta)	Eef1d	P57776
								Astrocytic phosphoprotein PEA-15 (15 kDa phosphoprotein enriched in astrocytes)	Pea15 Pea15a	Q62048
								Coatomer subunit delta (Archain) (Delta-coat protein) (Delta-COP)	Arcn1 Copd	Q5XJY5
								DnaJ homolog subfamily A member 4 (MmDjA4)	Dnaja4	Q9JMC3
								Endoplasmic reticulum aminopeptidase 1 (EC 3.4.11.-) (ARTS-1) (Adipocyte-derived leucine aminopeptidase) (A-LAP) (Aminopeptidase PILS) (Puromycin-insensitive leucyl-specific aminopeptidase) (PILS-AP) (VEGF-induced aminopeptidase)	Erap1 Appils Arts1	Q9EQH2
								Malate dehydrogenase, mitochondrial (EC 1.1.1.37)	Mdh2 Mor1	P08249
								Lysophospholipid acyltransferase LPCAT4 (1-acylglycerol-3-phosphate O-acyltransferase 7) (1-AGP acyltransferase 7) (1-AGPAT 7) (1-acylglycerophosphocholine O-acyltransferase) (EC 2.3.1.23) (1-acylglycerophosphoserine O-acyltransferase) (EC 2.3.1.n6) (1-alkenylglycerophosphoethanolamine O-acyltransferase) (EC 2.3.1.121) (1-alkylglycerophosphocholine O-acetyltransferase) (EC 2.3.1.67) (Acyltransfer…	Lpcat4 Agpat7 Aytl3	Q6NVG1
								Hemoglobin subunit alpha (Alpha-globin) (Hemoglobin alpha chain)	Hba Hba-a1	P01942
								NADH dehydrogenase [ubiquinone] 1 alpha subcomplex subunit 13 (Cell death regulatory protein GRIM-19) (Complex I-B16.6) (CI-B16.6) (Gene associated with retinoic and interferon-induced mortality 19 protein) (GRIM-19) (Gene associated with retinoic and IFN-induced mortality 19 protein) (NADH-ubiquinone oxidoreductase B16.6 subunit)	Ndufa13 Grim19	Q9ERS2
								Cytochrome c oxidase subunit 4 isoform 1, mitochondrial (Cytochrome c oxidase polypeptide IV) (Cytochrome c oxidase subunit IV isoform 1) (COX IV-1)	Cox4i1 Cox4 Cox4a	P19783
								Claudin-11 (Oligodendrocyte transmembrane protein) (Oligodendrocyte-specific protein)	Cldn11 Osp Otm	Q60771
								Cytoplasmic FMR1-interacting protein 2 (p53-inducible protein 121)	Cyfip2 Kiaa1168 Pir121	Q5SQX6
								Heterogeneous nuclear ribonucleoprotein D-like (hnRNP D-like) (hnRNP DL) (JKT41-binding protein)	Hnrnpdl Hnrpdl Jktbp	Q9Z130
								Histone H1.1 (H1 VAR.3) (Histone H1a) (H1a)	Hist1h1a H1a H1f1	P43275
								RNA-binding motif protein, X chromosome (Heterogeneous nuclear ribonucleoprotein G) (hnRNP G) [Cleaved into: RNA-binding motif protein, X chromosome, N-terminally processed]	Rbmx Hnrnpg Hnrpg Rbmxp1 Rbmxrt	Q9WV02
								Tensin-3 (Tensin-like SH2 domain-containing protein 1)	Tns3 Tens1	Q5SSZ5
								Phosphomannomutase 1 (PMM 1) (EC 5.4.2.8)	Pmm1	O35621
								Beta-hexosaminidase subunit alpha (EC 3.2.1.52) (Beta-N-acetylhexosaminidase subunit alpha) (Hexosaminidase subunit A) (N-acetyl-beta-glucosaminidase subunit alpha)	Hexa	P29416
								ELAV-like protein 2 (ELAV-like neuronal protein 1) (Hu-antigen B) (HuB) (Nervous system-specific RNA-binding protein Mel-N1)	Elavl2 Hub	Q60899
								D-dopachrome decarboxylase (EC 4.1.1.84) (D-dopachrome tautomerase)	Ddt	O35215
								10 kDa heat shock protein, mitochondrial (Hsp10) (10 kDa chaperonin) (Chaperonin 10) (CPN10)	Hspe1	Q64433
								Tyrosine-protein phosphatase non-receptor type 11 (EC 3.1.3.48) (Protein-tyrosine phosphatase SYP) (SH-PTP2) (SHP-2) (Shp2)	Ptpn11	P35235
								Leucine-rich PPR motif-containing protein, mitochondrial (130 kDa leucine-rich protein) (LRP 130) (mLRP130)	Lrpprc Lrp130	Q6PB66
								Glycerol-3-phosphate dehydrogenase [NAD(+)], cytoplasmic (GPD-C) (GPDH-C) (EC 1.1.1.8)	Gpd1 Gdc-1 Gdc1 Kiaa4010	P13707
								Annexin A7 (Annexin VII) (Annexin-7) (Synexin)	Anxa7 Anx7	Q07076
								Mannose-6-phosphate isomerase (EC 5.3.1.8) (Phosphohexomutase) (Phosphomannose isomerase) (PMI)	Mpi Mpi1 Pmi	Q924M7
								Inositol 1,4,5-trisphosphate receptor type 3 (IP3 receptor isoform 3) (IP3R 3) (InsP3R3) (Type 3 inositol 1,4,5-trisphosphate receptor) (Type 3 InsP3 receptor)	Itpr3	P70227
								Alpha-2-antiplasmin (Alpha-2-AP) (Alpha-2-plasmin inhibitor) (Alpha-2-PI) (Serpin F2)	Serpinf2 Pli	Q61247
								TOM1-like protein 2 (Target of Myb-like protein 2)	Tom1l2	Q5SRX1
								Electron transfer flavoprotein subunit alpha, mitochondrial (Alpha-ETF)	Etfa	Q99LC5
								Catenin alpha-1 (102 kDa cadherin-associated protein) (Alpha E-catenin) (CAP102)	Ctnna1 Catna1	P26231
								Protein FAM98B	Fam98b	Q80VD1
								NADH dehydrogenase [ubiquinone] 1 alpha subcomplex subunit 8 (Complex I-19kD) (CI-19kD) (Complex I-PGIV) (CI-PGIV) (NADH-ubiquinone oxidoreductase 19 kDa subunit)	Ndufa8	Q9DCJ5
								Monoglyceride lipase (MGL) (EC 3.1.1.23) (Monoacylglycerol lipase) (MAGL)	Mgll	O35678
								Cold-inducible RNA-binding protein (A18 hnRNP) (Glycine-rich RNA-binding protein CIRP)	Cirbp Cirp	P60824
								Signal peptidase complex catalytic subunit SEC11C (EC 3.4.21.89) (Microsomal signal peptidase 21 kDa subunit) (SPase 21 kDa subunit) (SEC11 homolog C) (SEC11-like protein 3) (SPC21)	Sec11c Sec11l3 Spc21	Q9D8V7
								Septin-5 (Cell division control-related protein 1) (CDCrel-1) (Peanut-like protein 1)	Sept5 Pnutl1	Q9Z2Q6
								Guanidinoacetate N-methyltransferase (EC 2.1.1.2)	Gamt	O35969
								DnaJ homolog subfamily C member 11	Dnajc11	Q5U458
								Exopolyphosphatase PRUNE1 (EC 3.6.1.1) (PRUNEM1)	Prune1 Prune	Q8BIW1
								Heterochromatin protein 1-binding protein 3	Hp1bp3	Q3TEA8
								Septin-6	Sept6 Kiaa0128	Q9R1T4
								Methylmalonate-semialdehyde dehydrogenase [acylating], mitochondrial (MMSDH) (Malonate-semialdehyde dehydrogenase [acylating]) (EC 1.2.1.18) (EC 1.2.1.27) (Aldehyde dehydrogenase family 6 member A1)	Aldh6a1	Q9EQ20
								Signal transducer and activator of transcription 1	Stat1	P42225
								E3 ubiquitin-protein ligase LRSAM1 (EC 2.3.2.27) (Leucine-rich repeat and sterile alpha motif-containing protein 1) (RING-type E3 ubiquitin transferase LRSAM1) (Tsg101-associated ligase)	Lrsam1	Q80ZI6
								Epidermal growth factor receptor substrate 15-like 1 (Epidermal growth factor receptor pathway substrate 15-related sequence) (Eps15-rs) (Eps15-related protein) (Eps15R)	Eps15l1 Eps15-rs Eps15R	Q60902
								Voltage-dependent anion-selective channel protein 1 (VDAC-1) (mVDAC1) (Outer mitochondrial membrane protein porin 1) (Plasmalemmal porin) (Voltage-dependent anion-selective channel protein 5) (VDAC-5) (mVDAC5)	Vdac1 Vdac5	Q60932
								Peptidyl-prolyl cis-trans isomerase B (PPIase B) (EC 5.2.1.8) (CYP-S1) (Cyclophilin B) (Rotamase B) (S-cyclophilin) (SCYLP)	Ppib	P24369
								Phosphoserine aminotransferase (PSAT) (EC 2.6.1.52) (Endometrial progesterone-induced protein) (EPIP) (Phosphohydroxythreonine aminotransferase)	Psat1 Psa Psat	Q99K85
								Dipeptidyl peptidase 3 (EC 3.4.14.4) (Dipeptidyl aminopeptidase III) (Dipeptidyl arylamidase III) (Dipeptidyl peptidase III) (DPP III) (Enkephalinase B)	Dpp3	Q99KK7
								Dipeptidyl aminopeptidase-like protein 6 (DPPX) (Dipeptidyl aminopeptidase-related protein) (Dipeptidyl peptidase 6) (Dipeptidyl peptidase IV-like protein) (Dipeptidyl peptidase VI) (DPP VI)	Dpp6 Dpp-6	Q9Z218
								Histidine--tRNA ligase, cytoplasmic (EC 6.1.1.21) (Histidyl-tRNA synthetase) (HisRS)	Hars	Q61035
								Valacyclovir hydrolase (VACVase) (Valacyclovirase) (EC 3.1.-.-) (Biphenyl hydrolase-like protein)	Bphl	Q8R164
								Regulator of chromosome condensation (Chromosome condensation protein 1)	Rcc1 Chc1	Q8VE37
								Calcium-regulated heat stable protein 1 (Calcium-regulated heat-stable protein of 24 kDa) (CRHSP-24)	Carhsp1	Q9CR86
								Regulator of nonsense transcripts 1 (EC 3.6.4.-) (ATP-dependent helicase RENT1) (Nonsense mRNA reducing factor 1) (NORF1) (Up-frameshift suppressor 1 homolog) (mUpf1)	Upf1 Rent1	Q9EPU0
								Transgelin-2 (SM22-beta)	Tagln2 Kiaa0120	Q9WVA4
								Somatomedin-B and thrombospondin type-1 domain-containing protein (RPE-spondin)	Sbspon Gm106 Rpesp	Q3UPR9
								Heterogeneous nuclear ribonucleoprotein H (hnRNP H) [Cleaved into: Heterogeneous nuclear ribonucleoprotein H, N-terminally processed]	Hnrnph1 Hnrph Hnrph1	O35737
								Histone H1.4 (H1 VAR.2) (H1e)	Hist1h1e H1f4	P43274
								60S ribosomal protein L5	Rpl5	P47962
								Matrix metalloproteinase-14 (MMP-14) (EC 3.4.24.80) (MMP-X1) (MT-MMP) (Membrane-type matrix metalloproteinase 1) (MT-MMP 1) (MTMMP1) (Membrane-type-1 matrix metalloproteinase) (MT1-MMP) (MT1MMP)	Mmp14 Mtmmp	P53690
								Glucosamine-6-phosphate isomerase 2 (EC 3.5.99.6) (Glucosamine-6-phosphate deaminase 2) (GNPDA 2) (GlcN6P deaminase 2)	Gnpda2 Kiaa4008	Q9CRC9
								Immunity-related GTPase family Q protein	Irgq Irgq1 Fksg27	Q8VIM9
								KN motif and ankyrin repeat domain-containing protein 2 (Ankyrin repeat domain-containing protein 25)	Kank2 Ankrd25	Q8BX02
								Hypoxia up-regulated protein 1 (GRP-170) (140 kDa Ca(2+)-binding protein) (CBP-140)	Hyou1 Grp170	Q9JKR6
								Lysine--tRNA ligase (EC 6.1.1.6) (Lysyl-tRNA synthetase) (LysRS)	Kars	Q99MN1
								Tumor protein D52 (mD52)	Tpd52	Q62393
								Myelin protein P0 (Myelin peripheral protein) (MPP) (Myelin protein zero)	Mpz P0	P27573
								Erythrocyte band 7 integral membrane protein (Protein 7.2b) (Stomatin)	Stom Epb7.2 Epb72	P54116
								1-phosphatidylinositol 4,5-bisphosphate phosphodiesterase delta-1 (EC 3.1.4.11) (Phosphoinositide phospholipase C-delta-1) (Phospholipase C-delta-1) (PLC-delta-1)	Plcd1 Plcd	Q8R3B1
								Tumor protein p63-regulated gene 1-like protein (Mossy fiber terminal-associated vertebrate-specific presynaptic protein) (Protein FAM79A)	Tprg1l Fam79a Mover Tprgl	Q9DBS2
								ADP/ATP translocase 1 (ADP,ATP carrier protein 1) (ADP,ATP carrier protein, heart/skeletal muscle isoform T1) (Adenine nucleotide translocator 1) (ANT 1) (Solute carrier family 25 member 4) (mANC1)	Slc25a4 Anc1 Ant1	P48962
								Adenylate kinase isoenzyme 1 (AK 1) (EC 2.7.4.3) (EC 2.7.4.6) (ATP-AMP transphosphorylase 1) (ATP:AMP phosphotransferase) (Adenylate monophosphate kinase) (Myokinase)	Ak1	Q9R0Y5
								Cytochrome c oxidase subunit 5B, mitochondrial (Cytochrome c oxidase polypeptide Vb)	Cox5b	P19536
								26S proteasome non-ATPase regulatory subunit 7 (26S proteasome regulatory subunit RPN8) (26S proteasome regulatory subunit S12) (Mov34 protein) (Proteasome subunit p40)	Psmd7 Mov-34 Mov34	P26516
								Pyridoxal kinase (EC 2.7.1.35) (Pyridoxine kinase)	Pdxk Pkh	Q8K183
								Mitochondrial fission factor	Mff	Q6PCP5
								Lysosomal alpha-glucosidase (EC 3.2.1.20) (Acid maltase)	Gaa	P70699
								Epimerase family protein SDR39U1 (EC 1.1.1.-) (Short-chain dehydrogenase/reductase family 39U member 1)	Sdr39u1	Q5M8N4
								Eukaryotic translation initiation factor 2 subunit 2 (Eukaryotic translation initiation factor 2 subunit beta) (eIF-2-beta)	Eif2s2	Q99L45
								Citrate synthase, mitochondrial (EC 2.3.3.1) (Citrate (Si)-synthase)	Cs	Q9CZU6
								Glutathione peroxidase 3 (GPx-3) (GSHPx-3) (EC 1.11.1.9) (Plasma glutathione peroxidase) (GPx-P) (GSHPx-P)	Gpx3	P46412
								Acetyl-coenzyme A transporter 1 (AT-1) (Acetyl-CoA transporter 1) (Solute carrier family 33 member 1)	Slc33a1 Acatn	Q99J27
								Oxysterol-binding protein-related protein 1 (ORP-1) (OSBP-related protein 1)	Osbpl1a Orp1 Orp1a Orp1l	Q91XL9
								Retinol-binding protein 1 (Cellular retinol-binding protein) (CRBP) (Cellular retinol-binding protein I) (CRBP-I) (mCRBPI)	Rbp1 Crbpi Rbp-1	Q00915
								Voltage-gated potassium channel subunit beta-2 (EC 1.1.1.-) (K(+) channel subunit beta-2) (Kv-beta-2) (Neuroimmune protein F5)	Kcnab2 Ckbeta2 I2rf5 Kcnb3	P62482
								Rabankyrin-5 (Rank-5) (Ankyrin repeat and FYVE domain-containing protein 1) (Ankyrin repeats hooked to a zinc finger motif)	Ankfy1 Ankhzn Kiaa1255	Q810B6

## Sheet: Overlap_SNI
Overlap of DRPs at pre- and peak-CIPN with DRPs following SNI in mouse (Barry et al., 2018).
		Pre-CIPN			SNI				Pre-CIPN	all proteins	upregulated	downregulated
Protein names	Gene names	Log2(pre-CIPN/Veh)	unique peptides	q-value	Log2 (SNI/Sham)	unique peptides	q-value		consistent	67	51	16
Septin-8;Septin 8 (Predicted)	Sept8	-0.14538	12	0.0134219	-0.234574	14	0.00725175		inconsistent	72	23	49
Septin-9	Sept9	-0.225823	12	0.0359038	0.310347	19	1.18003e-07		total	139	74	65
Long-chain specific acyl-CoA dehydrogenase, mitochondrial	Acadl	-0.00276213	14	0.0189306	0.16273	24	0.00301962		% consistent	0.482014	0.689189	0.246154
Acetyl-CoA acetyltransferase, cytosolic	Acat2	-0.0683528	11	0.0275977	0.132381	17	0.0157332
ATP-citrate synthase	Acly	0.0673764	44	0.0007835	0.17601	63	1.41131e-09
Aconitate hydratase, mitochondrial	Aco2	0.242475	35	0.0430952	-0.315685	56	4.83286e-12		Peak-CIPN	all proteins	upregulated	downregulated
Acyl-coenzyme A thioesterase 1	Acot1	-0.0619902	12	0.0473978	0.206061	15	0.000885313		consistent	4	1	3
Acyl-CoA thioesterase 9	Acot9	0.0819925	17	0.0345662	0.105162	17	0.0263263		inconsistent	2	0	2
Long-chain-fatty-acid--CoA ligase ACSBG1	Acsbg1	0.147998	27	0.0318764	-0.29482	25	2.97109e-07		total	6	1	5
Alpha-actinin-4	Actn4	0.00307479	35	0.00540615	0.175808	54	3.17294e-11		% consistent	0.666667	1	0.6
Aminoacyl tRNA synthetase complex-interacting multifunctional protein 1	Aimp1	-0.0818336	13	0.0361463	0.154484	17	0.00227342
Retinal dehydrogenase 1	Aldh1a1	0.0468027	19	0.0279144	-0.523143	12	5.124e-07
Aldehyde dehydrogenase family 6, subfamily A1, isoform CRA_b;Methylmalonate-semialdehyde dehydrogenase [acylating], mitochondrial	Aldh6a1	-0.0118408	23	0.0130554	-0.0780232	22	0.0411001
Annexin A2	Anxa2	-0.0232933	25	0.0425234	0.315873	42	5.56466e-10
Annexin A5	Anxa5	-0.0825886	20	0.00452547	0.281304	33	2.5684e-09
Annexin	Anxa6	-0.0732588	47	1.14e-06	0.129653	55	2.989e-06
Apolipoprotein A-I	Apoa1	-0.501557	13	0.0204811	0.233036	21	2.04739e-06
Apolipoprotein A-IV	Apoa4	-0.909535	3	0.0348807	0.266192	15	0.000125911
Apolipoprotein E	Apoe	-0.233623	13	0.0287215	0.355735	16	1.9739e-14
Sodium/potassium-transporting ATPase subunit alpha-1	Atp1a1	0.116945	23	0.0267073	-0.480182	38	7.43734e-17
ATPase H+-transporting V1 subunit A	Atp6v1a	0.128818	30	0.0403394	-0.337899	49	3.47407e-13
V-type proton ATPase subunit B, brain isoform	Atp6v1b2	0.270168	22	0.0197208	-0.293786	34	1.21546e-07
Advillin	Avil	0.20246	28	0.0497576	0.111063	44	0.0010052
Myc box-dependent-interacting protein 1	Bin1	-0.387207	11	0.034128	-0.376289	13	0.00452781
Complement C3	C3	0.297556	76	0.0173511	0.184281	58	2.13286e-15
Calreticulin	Calr	0.243692	19	0.0189306	0.169444	27	0.000474075
T-complex protein 1 subunit gamma	Cct3	-0.000880519	29	0.0236922	0.111974	35	0.000117046
Creatine kinase B-type	Ckb	-0.0193822	17	0.00308644	-0.427044	48	4.8195e-09
Creatine kinase M-type	Ckm	-0.188613	17	0.0361463	0.185352	33	0.0072334
Creatine kinase U-type, mitochondrial	Ckmt1	0.0903624	14	0.0292946	-0.464997	25	4.98073e-08
Clathrin heavy chain;Clathrin heavy chain 1	Cltc	0.174492	82	0.00207718	-0.103615	146	0.0008967
Calponin-3	Cnn3	-0.239117	10	0.01862	0.26291	14	9.85311e-06
2',3'-cyclic-nucleotide 3'-phosphodiesterase	Cnp	-0.016283	20	0.0370354	-0.305627	46	1.63833e-16
Collagen alpha-1(XII) chain	Col12a1	0.124277	60	0.0470169	0.281508	53	8.92758e-13
Collagen type XV alpha 1 chain;Collagen alpha-1(XV) chain-like	Col15a1;LOC108348074	-0.0069466	18	0.043531	0.188216	25	0.0181488
Collagen type VI alpha 1 chain	Col6a1	-0.0668939	34	0.00437492	0.161683	39	0.0180836
Collagen type VI alpha 2 chain	Col6a2	-0.0709415	22	0.0314593	0.187844	34	0.00377289
Coatomer subunit alpha	Copa	0.0419637	37	0.000277331	0.0656814	35	0.0174665
Coatomer subunit beta	Copb1	0.209578	27	0.0204811	0.129276	36	0.000336055
Coatomer subunit beta'	Copb2	-0.0168371	28	0.0393388	0.108633	22	0.00543655
Mast cell carboxypeptidase A;Mast cell carboxypeptidase A (Fragment)	Cpa3	-0.662502	3	0.0468354	0.520678	9	0.000128482
Citrate synthase	Cs	-0.0362941	12	0.0441063	-0.136125	25	0.0486031
NADH-cytochrome b5 reductase 3	Cyb5r3	-0.00279199	16	0.00185173	0.230107	26	1.93203e-08
Dystroglycan 1	Dag1	-0.186002	17	0.026523	0.285107	22	9.12967e-05
Acyl-CoA-binding protein	Dbi	-1.12593	2	0.0427923	0.198973	11	0.00220529
Dynactin 1, isoform CRA_a	Dctn1	0.162223	41	0.0308503	0.0702126	39	0.0191553
Dynactin subunit 2	Dctn2	-0.515269	18	3.73e-06	0.0876182	15	0.000218352
N(G),N(G)-dimethylarginine dimethylaminohydrolase 2	Ddah2	-0.216145	11	0.0371205	0.171999	16	0.000117046
Dolichyl-diphosphooligosaccharide--protein glycosyltransferase 48 kDa subunit	Ddost	-0.0862277	16	0.0393388	0.126724	15	0.0082622
Dihydrolipoyl dehydrogenase, mitochondrial	Dld	-0.0242507	14	0.0285465	-0.187561	21	0.00500904
Dystrophin	Dmd	0.0074871	32	0.0196323	0.233895	24	3.13039e-05
Dynamin-1-like protein	Dnm1l	0.0668043	27	0.0126552	-0.0789181	45	0.00576994
Dihydropyrimidinase-related protein 2	Dpysl2	0.158353	31	0.00340067	-0.151052	50	6.79054e-07
Cytoplasmic dynein 1 heavy chain 1	Dync1h1	0.167524	217	4.23e-10	0.0454372	265	4.92174e-05
Elongation factor 1-alpha 1	Eef1a1	0.141575	19	0.00777924	0.265934	37	3.12497e-11
EH domain-containing protein 2	Ehd2	0.041514	28	0.0420767	0.334351	24	1.12822e-06
Eukaryotic translation initiation factor 4A1	Eif4a1	0.0369601	12	0.0346722	0.137578	16	0.00250243
Eukaryotic initiation factor 4A-II	Eif4a2	0.115878	23	0.0233404	0.0983795	31	0.01887
Erythrocyte membrane protein band 4.1-like 3	Epb41l3	0.288552	39	0.0263388	-0.274121	36	1.0433e-12
Glutamyl-prolyl-tRNA synthetase	Eprs	-0.0180401	61	0.0370354	0.0720721	68	0.000676249
Extended synaptotagmin-1	Esyt1	0.0680346	36	0.0189306	0.242458	39	4.04796e-17
Fatty acid synthase	Fasn	0.232279	95	4.72e-06	0.187861	113	4.65964e-29
Filamin B	Flnb	0.0346392	96	0.000206966	0.256722	86	1.19956e-17
Flotillin 2, isoform CRA_d;Flot2 protein;Flotillin-2	Flot2	0.0627168	16	0.0497576	0.137959	15	0.0082622
Fascin	Fscn1	0.197852	17	0.0300126	0.201915	20	0.0011462
Ferritin heavy chain;Ferritin	Fth1	-0.827967	5	0.0240702	0.255336	14	0.000255628
Alpha glucosidase 2 alpha neutral subunit (Predicted)	Ganab	0.0191671	28	0.000206966	0.135445	40	8.58744e-08
Rab GDP dissociation inhibitor beta	Gdi2	0.19368	34	0.0115443	0.105702	33	7.53819e-05
Glutamate dehydrogenase 1, mitochondrial	Glud1	0.0926451	27	0.00967444	-0.172245	40	1.4453e-05
Trifunctional enzyme subunit beta, mitochondrial	Hadhb	0.0370494	19	0.0218625	0.0921583	26	0.00313005
Dead end homolog 1 (Zebrafish)	Hars	0.118439	19	0.0452148	0.0830665	18	0.0426542
Heterogeneous nuclear ribonucleoprotein A3	Hnrnpa3	0.000561594	18	0.0285465	-0.102838	24	0.000780334
Endoplasmin	Hsp90b1	0.170661	41	0.00691037	0.110889	51	5.06151e-06
Isoleucine-tRNA synthetase (Predicted)	Iars	0.190511	43	0.0115443	0.0814962	48	0.000361209
Isocitrate dehydrogenase [NADP] cytoplasmic	Idh1	0.226318	17	0.0189306	0.246427	24	7.27841e-09
MICOS complex subunit MIC60	Immt	0.455714	25	0.0204811	-0.150966	48	7.686e-05
Integrin beta	Itgb4	0.0377991	57	0.00611832	0.235343	45	1.77037e-07
Inositol 1,4,5-trisphosphate receptor type 3;Inositol 1,4,5-trisphosphate receptor type 3	Itpr3	0.0473481	52	0.0036881	0.205065	21	0.0388468
Voltage-gated potassium channel subunit beta-2	Kcnab2	-0.106116	12	0.0204811	-0.23683	13	0.0489315
Kinectin 1	Ktn1	0.246595	48	0.0022575	0.280319	21	2.81407e-12
Laminin subunit alpha 2	Lama2	-0.202955	113	1.15e-10	0.142233	152	5.56858e-10
Laminin subunit beta 1	Lamb1	0.0577272	57	4.21e-06	0.114284	63	0.0020965
Laminin subunit beta-2	Lamb2	0.261076	62	0.00308644	0.16868	71	3.96031e-07
Laminin subunit gamma 1	Lamc1	0.0496086	63	0.000206966	0.1122	69	0.00190375
Leucyl-tRNA synthetase	Lars	-0.00286272	45	0.000765363	0.126965	42	3.39088e-06
Lumican	Lum	-0.141614	9	0.00712025	0.40687	15	4.25588e-06
Microtubule-associated protein 1B	Map1b	0.278126	86	0.00915617	-0.0940999	98	1.5508e-06
Microtubule-associated protein	Map2	0.241608	45	0.00256392	-0.137034	33	0.000466877
Microtubule-associated protein	Map4	0.00323802	36	0.034128	0.257435	36	9.08672e-07
Microtubule-associated protein	Mapt	-0.170876	19	0.00693657	-0.294426	15	0.0174665
Monoglyceride lipase	Mgll	-0.152183	15	0.00256392	-0.178066	6	0.0395888
[F-actin]-monooxygenase MICAL1	Mical1	-0.0972957	15	0.0297431	0.17008	11	0.0297356
Myelin protein P0	Mpz	-0.031952	16	0.00777924	0.42216	16	0.0441798
Myosin heavy chain 9-like 1	Myh9	0.288411	84	0.0204811	0.191516	73	2.96231e-13
Protein NDRG1	Ndrg1	0.208566	13	0.0126052	0.296304	23	0.00015973
NADH dehydrogenase [ubiquinone] 1 alpha subcomplex subunit 10, mitochondrial	Ndufa10	0.0564419	16	0.0271487	-0.203801	15	0.00327489
NADH dehydrogenase [ubiquinone] iron-sulfur protein 2, mitochondrial	Ndufs2	0.142233	19	0.00435403	-0.247165	19	5.69973e-05
NADH dehydrogenase [ubiquinone] flavoprotein 2, mitochondrial	Ndufv2	-0.496425	7	0.00611832	-0.289734	11	0.000241265
Nidogen-1	Nid1	-0.0550146	42	3.73e-06	0.174988	58	2.2139e-07
Nucleoside diphosphate kinase B	Nme2	-0.0981685	11	0.043196	0.211525	10	0.00285147
Nucleobindin-1	Nucb1	-0.373192	22	0.000277331	0.16572	17	0.000269179
Ornithine aminotransferase, mitochondrial	Oat	0.118934	20	0.000575819	0.212513	18	0.000647005
2-oxoglutarate dehydrogenase, mitochondrial	Ogdh	0.0907743	39	0.00175608	-0.123006	58	1.74773e-06
Dynamin-like 120 kDa protein, mitochondrial	Opa1	-0.0606906	24	0.0271425	-0.255736	33	1.26752e-09
Protein disulfide-isomerase A6	Pdia6	0.0097285	15	0.043531	0.147929	13	0.000190354
ATP-dependent 6-phosphofructokinase	Pfkm	0.108104	29	0.000206966	-0.337819	29	9.96333e-06
Pyruvate kinase PKM	Pkm	0.113928	33	0.0196323	-0.111033	66	0.000151872
Plectin	Plec	0.145858	200	0.00400747	0.183654	256	2.69779e-52
Purine nucleoside phosphorylase	Pnp	0.158377	16	0.0202876	0.390515	12	3.44235e-07
Peroxiredoxin;Peroxiredoxin-5, mitochondrial	Prdx5	-0.00125135	13	0.00967444	-0.114032	17	0.0301336
Peroxiredoxin-6	Prdx6	-0.162622	15	0.0423	0.108105	21	0.00230387
Prolargin	Prelp	-0.0977443	19	0.00308644	0.394549	23	6.63106e-07
Peripherin	Prph	-0.0197022	34	0.00175608	0.218553	49	1.23525e-09
Periaxin	Prx	0.159732	73	0.00340067	0.184103	122	3.4587e-06
Proteasome (Prosome, macropain) 26S subunit, non-ATPase, 6	Psmd6	-0.229438	12	0.0233573	0.21728	12	0.00259388
Proteasome (Prosome, macropain) activator subunit 1	Psme1	-0.523333	7	0.0423	0.387461	12	5.5998e-05
Arginine--tRNA ligase, cytoplasmic	Rars	0.246649	30	0.00437492	0.0846531	36	0.00195884
Dolichyl-diphosphooligosaccharide--protein glycosyltransferase subunit 1	Rpn1	0.236254	25	0.0193757	0.117753	32	0.000168403
40S ribosomal protein SA	Rpsa	-0.250891	12	0.0430952	0.13725	20	0.000901787
Reticulon;Reticulon-4	Rtn4	0.163982	38	0.0458789	0.109483	43	0.000314123
Succinate dehydrogenase [ubiquinone] flavoprotein subunit, mitochondrial	Sdha	0.100511	20	0.0494886	-0.1331	33	0.000859962
Methanethiol oxidase	Selenbp1	-0.15969	15	0.0188225	0.158691	11	0.000151121
Serine (Or cysteine) proteinase inhibitor, clade H, member 1, isoform CRA_b	Serpinh1	-0.0191349	21	0.0410066	0.462704	21	8.9304e-15
Synaptosomal-associated protein 25	Snap25	-0.237426	8	0.00938491	-1.05629	9	0.00138713
Syntrophin, basic 1 (Predicted)	Sntb1	0.03122	20	0.0133262	0.344779	13	0.00299845
SPARC	Sparc	-0.566949	10	0.00436778	0.26616	8	0.00331994
Spectrin alpha chain, non-erythrocytic 1	Sptan1	0.133123	167	1.1e-09	-0.129294	204	1.19429e-19
Stathmin (Fragment);Stathmin	Stmn1	-0.5244	4	0.00611832	0.183387	15	0.0107841
RCG24674, isoform CRA_b	Synm	0.00231118	52	0.00652639	0.156579	31	0.00190205
Threonine--tRNA ligase, cytoplasmic;Threonine--tRNA ligase, cytoplasmic	Tars;Tars1	-0.035359	20	0.00387656	0.128552	16	0.0247703
Transketolase	Tkt	0.106252	30	0.00207718	0.129716	53	3.28935e-06
Talin 2	Tln2	0.177803	61	0.037407	0.133047	47	3.64964e-05
Target of myb1-like 2 membrane-trafficking protein	Tom1l2	-0.132757	17	0.0300126	-0.11298	16	0.0390663
Tropomyosin alpha-4 chain	Tpm4	-0.425877	7	0.00693657	0.389681	18	4.28366e-08
RCG43947	Txndc5	-0.012014	13	0.0285465	0.290973	10	0.000575678
Ubiquitin carboxyl-terminal hydrolase isozyme L1	Uchl1	-0.0202307	12	0.0292894	0.263564	27	0.000116479
Transitional endoplasmic reticulum ATPase	Vcp	0.208935	49	0.00105553	0.0883501	70	6.37637e-05
Voltage-dependent anion-selective channel protein 1	Vdac1	-0.037784	18	0.00340067	-0.253176	7	0.0422296
Vimentin	Vim	0.144004	39	0.00642052	0.504318	64	3.06159e-32
		Peak-CIPN			SNI
Protein names	Gene names	Log2(peak-CIPN/Veh)	unique peptides	q-value	Log2 (SNI/Sham)	unique peptides	q-value
Cytosolic non-specific dipeptidase	Cndp2	0.086381	18	0.019266	0.171395	21	1.25949e-05
Spectrin alpha chain, non-erythrocytic 1	Sptan1	-0.08081	156	3.09e-05	-0.129294	204	1.19429e-19
Spectrin beta chain	Sptb	-0.10658	87	0.048883	-0.40604	18	4.86628e-05
Integrin beta	Itgb4	-0.11007	57	0.027006	0.235343	45	1.77037e-07
Neurofilament medium polypeptide	Nefm	-0.12154	36	0.028531	-0.0930753	78	0.0234236
Erythrocyte membrane protein band 4.1-like 2	Epb41l2	-0.20499	40	0.049081	0.198913	47	0.000211721

## Sheet: Overlap_DPN
Overlap of DRPs at pre- and peak-CIPN with DRPs following DPN (Akude et al., 2011).
		Pre-CIPN			DPN				Pre-CIPN	all proteins	upregulated	downregulated
Protein names	Gene names	Log2(pre-CIPN/Veh)	unique peptides	q-value	Diab. Avg	unique peptides	Diab. Count (n=3)		consistent	15	7	8
AHNAK nucleoprotein	Ahnak	-0.0506405	212	6.1e-16	0.775641	13	3		inconsistent	11	10	1
Aldehyde dehydrogenase family 6, subfamily A1, isoform CRA_b;Methylmalonate-semialdehyde dehydrogenase [acylating], mitochondrial	Aldh6a1	-0.0118408	23	0.0130554	1.20685	4	3		total	26	17	9
Arp2/3 complex 34 kDa subunit;Actin-related protein 2/3 complex subunit 2	Arpc2	-0.0566873	20	0.041179	0.789563	4	3		% consistent	0.576923	0.411765	0.888889
Creatine kinase B-type	Ckb	-0.0193822	17	0.00308644	0.703232	3	3
Creatine kinase U-type, mitochondrial	Ckmt1	0.0903624	14	0.0292946	1.52173	25	3
N(G),N(G)-dimethylarginine dimethylaminohydrolase 2	Ddah2	-0.216145	11	0.0371205	0.772742	7	3		Peak-CIPN	all proteins	upregulated	downregulated
Dolichyl-diphosphooligosaccharide--protein glycosyltransferase 48 kDa subunit	Ddost	-0.0862277	16	0.0393388	0.791613	13	2		consistent	1	0	1
Dynamin-1-like protein	Dnm1l	0.0668043	27	0.0126552	0.408712	3	2		inconsistent	0	0	0
Dihydropyrimidinase-related protein 2	Dpysl2	0.158353	31	0.00340067	0.466393	3	3		total	1	0	1
Cytoplasmic dynein 1 heavy chain 1	Dync1h1	0.167524	217	4.23e-10	1.20703	35	3		% consistent	1	/	1
Eukaryotic initiation factor 4A-II	Eif4a2	0.115878	23	0.0233404	0.753384	9	3
Electron transfer flavoprotein subunit beta	Etfb	0.213268	13	0.0214866	1.32199	7	3
Fatty acid synthase	Fasn	0.232279	95	4.72e-06	0.422121	3	3
Rab GDP dissociation inhibitor beta	Gdi2	0.19368	34	0.0115443	0.744593	3	3
Histone H4	Hist1h4b	0.0424325	12	0.0361463	0.578289	20	3
3-hydroxyacyl-CoA dehydrogenase type-2	Hsd17b10	-0.0806087	18	0.0458515	0.709268	18	3
Heat shock protein HSP 90-alpha	Hsp90aa1	0.196699	39	0.0203477	0.789198	9	3
NADH dehydrogenase [ubiquinone] 1 alpha subcomplex subunit 10, mitochondrial	Ndufa10	0.0564419	16	0.0271487	0.731858	11	3
NADH dehydrogenase [ubiquinone] iron-sulfur protein 2, mitochondrial	Ndufs2	0.142233	19	0.00435403	0.479002	9	3
ATP-dependent 6-phosphofructokinase, platelet type	Pfkp	0.146653	33	0.0153275	1.45626	5	2
Peptidyl-prolyl cis-trans isomerase A	Ppia	-0.070758	11	0.0396513	0.61876	9	3
Peroxiredoxin;Peroxiredoxin-5, mitochondrial	Prdx5	-0.00125135	13	0.00967444	0.744681	6	3
Periaxin	Prx	0.159732	73	0.00340067	1.37222	206	3
60S ribosomal protein L4	Rpl4	0.089713	21	0.0427522	0.74703	11	3
Dolichyl-diphosphooligosaccharide--protein glycosyltransferase subunit 2	Rpn2	0.112508	22	0.0473978	1.24702	30	3
Heat shock protein 75 kDa, mitochondrial	Trap1	0.2113	21	0.0115443	1.53478	6	3
		Peak-CIPN			DPN
Protein names	Gene names	Log2(peak-CIPN/Veh)	unique peptides	q-value	Diab. Avg	unique peptides (Diab)	Diab. Count (out of 3)
AHNAK nucleoprotein	Ahnak	-0.12154	36	0.028531	0.775641	13	3

## Sheet: Overlap_mitochondria
Overlap of DRPs at pre- and peak-CIPN with the mitochondrial proteome (Akude et al., 2011).
		Pre-CIPN			Mitochondria
Protein names	Gene names	Log2(pre-CIPN/Veh)	unique peptides	q-value	PEP	unique peptides (control)
Long-chain specific acyl-CoA dehydrogenase, mitochondrial	Acadl	-0.00276213	14	0.0189306	2.1816e-175	4
Aconitate hydratase, mitochondrial	Aco2	0.242475	35	0.0430952	5.4049e-288	4
Aldehyde dehydrogenase family 6, subfamily A1, isoform CRA_b;Methylmalonate-semialdehyde dehydrogenase [acylating], mitochondrial	Aldh6a1	-0.0118408	23	0.0130554	3.6562e-56	3
ATP synthase subunit alpha, mitochondrial	Atp5f1a	0.0990932	30	0.04778	0	4
ATP synthase subunit beta;ATP synthase subunit beta, mitochondrial	Atp5f1b	0.10783	28	0.0300126	0	4
Creatine kinase U-type, mitochondrial	Ckmt1	0.0903624	14	0.0292946	1.6645e-122	3
Citrate synthase	Cs	-0.0362941	12	0.0441063	2.7044e-129	4
NADH-cytochrome b5 reductase 3	Cyb5r3	-0.00279199	16	0.00185173	1.2453e-167	4
Dihydrolipoyl dehydrogenase, mitochondrial	Dld	-0.0242507	14	0.0285465	2.7193e-108	4
Dynamin-1-like protein	Dnm1l	0.0668043	27	0.0126552	8.0089e-44	4
Electron transfer flavoprotein subunit beta	Etfb	0.213268	13	0.0214866	1.8922e-25	3
Glutamate dehydrogenase 1, mitochondrial	Glud1	0.0926451	27	0.00967444	2.0411e-222	4
Aspartate aminotransferase, mitochondrial	Got2	0.181313	25	0.0337797	1.0418e-240	4
Trifunctional enzyme subunit beta, mitochondrial	Hadhb	0.0370494	19	0.0218625	4.1259e-77	4
3-hydroxyacyl-CoA dehydrogenase type-2	Hsd17b10	-0.0806087	18	0.0458515	1.4691e-154	4
MICOS complex subunit MIC60	Immt	0.455714	25	0.0204811	1.9983e-217	4
NADH dehydrogenase [ubiquinone] 1 alpha subcomplex subunit 10, mitochondrial	Ndufa10	0.0564419	16	0.0271487	4.1603e-49	4
NADH dehydrogenase [ubiquinone] iron-sulfur protein 2, mitochondrial	Ndufs2	0.142233	19	0.00435403	4.213e-54	3
NADH dehydrogenase [ubiquinone] flavoprotein 2, mitochondrial	Ndufv2	-0.496425	7	0.00611832	2.6864e-55	2
Ornithine aminotransferase, mitochondrial	Oat	0.118934	20	0.000575819	6.5267e-121	4
2-oxoglutarate dehydrogenase, mitochondrial	Ogdh	0.0907743	39	0.00175608	1.6847e-65	3
ATP-dependent 6-phosphofructokinase, platelet type	Pfkp	0.146653	33	0.0153275	2.0053e-74	2
Pyruvate kinase PKM	Pkm	0.113928	33	0.0196323	6.2769e-117	4
Peroxiredoxin;Peroxiredoxin-5, mitochondrial	Prdx5	-0.00125135	13	0.00967444	2.3612e-59	2
Succinate dehydrogenase [ubiquinone] flavoprotein subunit, mitochondrial	Sdha	0.100511	20	0.0494886	3.8356e-122	4
Mitochondrial import receptor subunit TOM70	Tomm70	-0.0464629	12	0.0277235	5.3927e-25	3
Heat shock protein 75 kDa, mitochondrial	Trap1	0.2113	21	0.0115443	3.563e-57	3
Voltage-dependent anion-selective channel protein 1	Vdac1	-0.037784	18	0.00340067	2.8962e-223	4

## Sheet: Overlap_SNI_CIPN_DPN
List of proteins shared between pre-CIPN, SNI and DPN
Aldh6a1
Ckb
Ckmt1
Ddah2
Ddost
Dnm1l
Dpysl2
Dync1h1
Eif4a2
Fasn
Gdi2
Ndufa10
Ndufs2
Prdx5
Prdx6
Prx
