# Supplementary material for: Proteome and Network Analysis Provides Novel Insights Into Developing and Established Chemotherapy-Induced Peripheral Neuropathy
Source: Front Pharmacol. 2022 Feb 18;13:818690. doi: 10.3389/fphar.2022.818690 (PMC8895144; doi:10.3389/fphar.2022.818690)
Supplement: Supplementary file 6 [file Table4.XLSX]

## Sheet: Pre-CIPN_neuronal
Comparison of DRPs at pre-CIPN with basal expression of corresponding genes in neuronal subsets based on mouse single cell RNAseq data (Zeisel et al., 2018)
Genes pre-CIPN	Percentage of cells within a subset expressing the gene																	Expression in at least 1/4th of cells within a subset (=1)																	Gene expressed in at least 1 subset
	PSNF1	PSNF2	PSNF3	PSNP1	PSNP2	PSNP3	PSNP4	PSNP5	PSNP6	PSPEP1	PSPEP2	PSPEP3	PSPEP4	PSPEP5	PSPEP6	PSPEP7	PSPEP8	PSNF1	PSNF2	PSNF3	PSNP1	PSNP2	PSNP3	PSNP4	PSNP5	PSNP6	PSPEP1	PSPEP2	PSPEP3	PSPEP4	PSPEP5	PSPEP6	PSPEP7	PSPEP8
Thbs1	0.0263158	0	0	0.0070922	0	0.00740741	0	0.113636	0.0227273	0	0.0196078	0	0	0.166667	0.0185185	0	0	0	0	0	0	0	0	0	0	0	0	0	0	0	0	0	0	0	0
Myh1	0	0	0	0	0	0	0	0	0	0	0	0	0	0	0	0	0	0	0	0	0	0	0	0	0	0	0	0	0	0	0	0	0	0	0
Itga2b	0	0.0877193	0.0645161	0.0319149	0.0138889	0.0037037	0.0222222	0.0227273	0.0681818	0.0641026	0.0392157	0.0217391	0.00854701	0.0666667	0.037037	0.015625	0	0	0	0	0	0	0	0	0	0	0	0	0	0	0	0	0	0	0
Fga	0	0	0	0	0	0	0	0	0	0	0	0	0	0	0	0	0	0	0	0	0	0	0	0	0	0	0	0	0	0	0	0	0	0	0
Fgb	0	0	0	0	0	0	0	0	0	0	0	0	0	0	0	0	0	0	0	0	0	0	0	0	0	0	0	0	0	0	0	0	0	0	0
Epb42	0	0	0	0.0141844	0	0	0	0	0.00757576	0	0	0	0	0	0	0	0	0	0	0	0	0	0	0	0	0	0	0	0	0	0	0	0	0	0
Ctnnb1	0.894737	0.754386	0.580645	0.808511	1	0.92963	0.955556	0.875	0.969697	0.717949	0.911765	0.836957	0.820513	0.7	0.62963	0.390625	0.392857	1	1	1	1	1	1	1	1	1	1	1	1	1	1	1	1	1	1
LOC100912618	#N/A	#N/A	#N/A	#N/A	#N/A	#N/A	#N/A	#N/A	#N/A	#N/A	#N/A	#N/A	#N/A	#N/A	#N/A	#N/A	#N/A	#N/A	#N/A	#N/A	#N/A	#N/A	#N/A	#N/A	#N/A	#N/A	#N/A	#N/A	#N/A	#N/A	#N/A	#N/A	#N/A	#N/A	#N/A
Cavin2	#N/A	#N/A	#N/A	#N/A	#N/A	#N/A	#N/A	#N/A	#N/A	#N/A	#N/A	#N/A	#N/A	#N/A	#N/A	#N/A	#N/A	#N/A	#N/A	#N/A	#N/A	#N/A	#N/A	#N/A	#N/A	#N/A	#N/A	#N/A	#N/A	#N/A	#N/A	#N/A	#N/A	#N/A	#N/A
Immt	0.447368	0.596491	0.516129	0.471631	0.569444	0.522222	0.511111	0.556818	0.734848	0.461538	0.470588	0.467391	0.393162	0.466667	0.277778	0.375	0.464286	1	1	1	1	1	1	1	1	1	1	1	1	1	1	1	1	1	1
Aqp1	0	0.0175439	0.0322581	0.929078	0.513889	0.925926	0.311111	0.159091	0.530303	0.410256	0.941176	0.902174	0.871795	0.8	0.351852	0.125	0.142857	0	0	0	1	1	1	1	0	1	1	1	1	1	1	1	0	0	1
Pygb	0.947368	0.947368	0.967742	0.826241	0.777778	0.644444	0.622222	0.647727	0.901515	0.897436	0.843137	0.673913	0.786325	0.7	0.685185	0.484375	0.75	1	1	1	1	1	1	1	1	1	1	1	1	1	1	1	1	1	1
Drp2	0.0263158	0.105263	0.0967742	0.0425532	0.0277778	0.0407407	0	0.0568182	0.212121	0.0384615	0.0588235	0.0434783	0.0512821	0	0.037037	0.078125	0.178571	0	0	0	0	0	0	0	0	0	0	0	0	0	0	0	0	0	0
Uba1	0.526316	0.561404	0.580645	0.741135	0.805556	0.777778	0.755556	0.715909	0.795455	0.615385	0.637255	0.630435	0.521368	0.533333	0.444444	0.4375	0.392857	1	1	1	1	1	1	1	1	1	1	1	1	1	1	1	1	1	1
C3	0.0263158	0	0	0.0070922	0	0	0	0	0.00757576	0	0	0	0.00854701	0	0	0	0	0	0	0	0	0	0	0	0	0	0	0	0	0	0	0	0	0	0
Epb41l3	0.868421	0.929825	0.870968	0.570922	0.986111	0.892593	0.777778	0.681818	0.780303	0.910256	0.892157	0.836957	0.888889	0.733333	0.62963	0.40625	0.821429	1	1	1	1	1	1	1	1	1	1	1	1	1	1	1	1	1	1
Myh9	0.0789474	0.157895	0.290323	0.223404	0.333333	0.359259	0.2	0.375	0.348485	0.294872	0.264706	0.206522	0.153846	0.166667	0.148148	0.03125	0.142857	0	0	1	0	1	1	0	1	1	1	1	0	0	0	0	0	0	1
Map1b	1	0.982456	1	0.996454	1	1	1	1	1	1	0.990196	1	1	1	0.981481	0.921875	1	1	1	1	1	1	1	1	1	1	1	1	1	1	1	1	1	1	1
Atp6v1b2	1	0.964912	0.967742	0.943262	0.958333	0.922222	0.933333	0.818182	0.94697	0.884615	0.892157	0.902174	0.811966	0.866667	0.740741	0.6875	0.857143	1	1	1	1	1	1	1	1	1	1	1	1	1	1	1	1	1	1
Lamb2	0	0	0	0.0035461	0	0	0	0.0795455	0.227273	0	0.0588235	0.0978261	0.0512821	0	0	0	0.0357143	0	0	0	0	0	0	0	0	0	0	0	0	0	0	0	0	0	0
Rars	0.210526	0.157895	0.0967742	0.269504	0.333333	0.3	0.355556	0.284091	0.537879	0.179487	0.205882	0.282609	0.102564	0.2	0.166667	0.140625	0.178571	0	0	0	1	1	1	1	1	1	0	0	1	0	0	0	0	0	1
Ktn1	0.447368	0.403509	0.483871	0.464539	0.527778	0.551852	0.488889	0.409091	0.643939	0.538462	0.509804	0.380435	0.324786	0.266667	0.222222	0.21875	0.321429	1	1	1	1	1	1	1	1	1	1	1	1	1	1	0	0	1	1
Calr	0.894737	0.894737	0.903226	0.879433	0.888889	0.903704	0.844444	0.875	0.856061	0.820513	0.852941	0.815217	0.641026	0.666667	0.444444	0.4375	0.678571	1	1	1	1	1	1	1	1	1	1	1	1	1	1	1	1	1	1
Aco2	0.921053	0.789474	0.677419	0.539007	0.583333	0.559259	0.555556	0.318182	0.674242	0.564103	0.460784	0.434783	0.350427	0.3	0.425926	0.453125	0.785714	1	1	1	1	1	1	1	1	1	1	1	1	1	1	1	1	1	1
Map2	0.631579	0.719298	0.806452	0.120567	0.347222	0.218519	0.266667	0.397727	0.0757576	0.628205	0.686275	0.608696	0.470085	0.266667	0.296296	0.359375	0.428571	1	1	1	0	1	0	1	1	0	1	1	1	1	1	1	1	1	1
Rpn1	0.394737	0.45614	0.387097	0.407801	0.416667	0.47037	0.444444	0.397727	0.598485	0.269231	0.362745	0.413043	0.264957	0.466667	0.314815	0.171875	0.214286	1	1	1	1	1	1	1	1	1	1	1	1	1	1	1	0	0	1
Fasn	0.394737	0.403509	0.548387	0.507092	0.694444	0.703704	0.622222	0.443182	0.340909	0.423077	0.529412	0.684783	0.358974	0.333333	0.407407	0.28125	0.642857	1	1	1	1	1	1	1	1	1	1	1	1	1	1	1	1	1	1
Idh1	0.236842	0.157895	0.16129	0.170213	0.736111	0.677778	0.444444	0.420455	0.674242	0.371795	0.490196	0.467391	0.34188	0.5	0.425926	0.34375	0.25	0	0	0	0	1	1	1	1	1	1	1	1	1	1	1	1	0	1
A1i3	#N/A	#N/A	#N/A	#N/A	#N/A	#N/A	#N/A	#N/A	#N/A	#N/A	#N/A	#N/A	#N/A	#N/A	#N/A	#N/A	#N/A	#N/A	#N/A	#N/A	#N/A	#N/A	#N/A	#N/A	#N/A	#N/A	#N/A	#N/A	#N/A	#N/A	#N/A	#N/A	#N/A	#N/A	#N/A
Tns1	0.710526	0.824561	0.774194	0.829787	0.819444	0.92963	0.977778	0.795455	0.704545	0.589744	0.343137	0.141304	0.025641	0.1	0.0925926	0.15625	0.142857	1	1	1	1	1	1	1	1	1	1	1	0	0	0	0	0	0	1
Etfb	0.5	0.649123	0.612903	0.48227	0.694444	0.703704	0.666667	0.636364	0.909091	0.641026	0.509804	0.5	0.452991	0.533333	0.444444	0.34375	0.571429	1	1	1	1	1	1	1	1	1	1	1	1	1	1	1	1	1	1
Uso1	0.631579	0.526316	0.548387	0.489362	0.527778	0.488889	0.555556	0.488636	0.530303	0.602564	0.54902	0.521739	0.470085	0.233333	0.240741	0.234375	0.464286	1	1	1	1	1	1	1	1	1	1	1	1	1	0	0	0	1	1
Trap1	0.184211	0.210526	0.258065	0.138298	0.180556	0.240741	0.177778	0.147727	0.356061	0.230769	0.117647	0.108696	0.128205	0.0333333	0.0925926	0.015625	0.107143	0	0	1	0	0	0	0	0	1	0	0	0	0	0	0	0	0	1
Copb1	0.131579	0.140351	0.225806	0.205674	0.277778	0.225926	0.155556	0.159091	0.401515	0.217949	0.215686	0.173913	0.153846	0.233333	0.185185	0.109375	0.142857	0	0	0	0	1	0	0	0	1	0	0	0	0	0	0	0	0	1
Vcp	0.105263	0.157895	0.16129	0.173759	0.166667	0.218519	0.222222	0.193182	0.484848	0.166667	0.107843	0.130435	0.17094	0.1	0.0925926	0.03125	0.142857	0	0	0	0	0	0	0	0	1	0	0	0	0	0	0	0	0	1
Ndrg1	0.184211	0.22807	0.225806	0.198582	0.375	0.259259	0.133333	0.306818	0.227273	0.217949	0.313725	0.304348	0.333333	0.4	0.574074	0.53125	0.535714	0	0	0	0	1	1	0	1	0	0	1	1	1	1	1	1	1	1
Tpp2	0.315789	0.263158	0.225806	0.287234	0.333333	0.311111	0.288889	0.329545	0.401515	0.320513	0.215686	0.282609	0.247863	0.133333	0.148148	0.03125	0.0714286	1	1	0	1	1	1	1	1	1	1	0	1	0	0	0	0	0	1
Avil	0.710526	0.789474	0.967742	0.833333	0.944444	0.9	0.844444	0.840909	0.977273	0.794872	0.578431	0.619565	0.504274	0.2	0.314815	0.265625	0.714286	1	1	1	1	1	1	1	1	1	1	1	1	1	0	1	1	1	1
Fscn1	0.315789	0.105263	0.129032	0.0177305	0.0277778	0.0185185	0	0.0795455	0.166667	0.166667	0.333333	0.0543478	0.247863	0.1	0.111111	0.203125	0.25	1	0	0	0	0	0	0	0	0	0	1	0	0	0	0	0	0	1
Hsp90aa1	0.947368	0.929825	0.967742	0.960993	1	0.996296	0.977778	0.965909	0.984848	0.923077	0.980392	0.956522	0.91453	0.833333	0.851852	0.796875	0.964286	1	1	1	1	1	1	1	1	1	1	1	1	1	1	1	1	1	1
Gdi2	0.973684	0.842105	0.967742	0.992908	1	0.988889	1	1	0.992424	0.923077	0.980392	0.945652	0.897436	0.966667	0.851852	0.8125	0.892857	1	1	1	1	1	1	1	1	1	1	1	1	1	1	1	1	1	1
Iars	0.315789	0.210526	0.322581	0.22695	0.347222	0.355556	0.333333	0.238636	0.363636	0.282051	0.156863	0.184783	0.0940171	0.233333	0.166667	0.09375	0.178571	1	0	1	0	1	1	1	0	1	1	0	0	0	0	0	0	0	1
Got2	0.631579	0.719298	0.677419	0.531915	0.527778	0.614815	0.555556	0.511364	0.651515	0.410256	0.480392	0.423913	0.350427	0.333333	0.351852	0.21875	0.571429	1	1	1	1	1	1	1	1	1	1	1	1	1	1	1	0	1	1
Tln2	0.763158	0.789474	0.774194	0.960993	0.916667	0.974074	0.844444	0.738636	0.825758	0.769231	0.735294	0.554348	0.897436	0.533333	0.888889	0.671875	0.75	1	1	1	1	1	1	1	1	1	1	1	1	1	1	1	1	1	1
Tuba1b	0.973684	0.964912	0.935484	1	1	1	0.977778	0.988636	1	0.961538	0.990196	0.978261	0.965812	1	1	1	0.964286	1	1	1	1	1	1	1	1	1	1	1	1	1	1	1	1	1	1
Cyfip1	0.0789474	0.210526	0.129032	0.170213	0.166667	0.151852	0.177778	0.181818	0.333333	0.217949	0.0980392	0.173913	0.0854701	0.0666667	0.037037	0.09375	0.0714286	0	0	0	0	0	0	0	0	1	0	0	0	0	0	0	0	0	1
Cltc	0.763158	0.859649	0.774194	0.659574	0.722222	0.714815	0.733333	0.704545	0.704545	0.589744	0.715686	0.608696	0.581197	0.566667	0.462963	0.390625	0.75	1	1	1	1	1	1	1	1	1	1	1	1	1	1	1	1	1	1
Hsp90b1	0.868421	0.754386	0.709677	0.925532	0.902778	0.918519	0.8	0.863636	0.939394	0.820513	0.921569	0.913043	0.803419	0.933333	0.740741	0.828125	0.821429	1	1	1	1	1	1	1	1	1	1	1	1	1	1	1	1	1	1
Dync1h1	0.947368	0.929825	0.870968	0.85461	0.930556	0.918519	0.866667	0.897727	0.886364	0.884615	0.882353	0.902174	0.837607	0.833333	0.722222	0.5625	0.785714	1	1	1	1	1	1	1	1	1	1	1	1	1	1	1	1	1	1
Rtn4	1	0.964912	0.935484	0.975177	0.986111	0.996296	0.977778	0.988636	1	0.923077	0.990196	0.978261	0.931624	0.966667	0.87037	0.78125	0.892857	1	1	1	1	1	1	1	1	1	1	1	1	1	1	1	1	1	1
Dctn1	0.0263158	0.0526316	0	0.0815603	0.0277778	0.0592593	0	0.0340909	0.0984848	0.0641026	0.0196078	0.0217391	0.0512821	0.0333333	0.037037	0.0625	0.0714286	0	0	0	0	0	0	0	0	0	0	0	0	0	0	0	0	0	0
Prx	0.0526316	0.0350877	0	0.035461	0.0277778	0.0407407	0.0222222	0.0340909	0.0454545	0.0128205	0.0196078	0.0434783	0.042735	0	0.0185185	0.0625	0.0357143	0	0	0	0	0	0	0	0	0	0	0	0	0	0	0	0	0	0
Pnp	0.0789474	0.0350877	0.0645161	0.0957447	0.0694444	0.155556	0.355556	0.125	0.295455	0.128205	0.156863	0.141304	0.25641	0.133333	0.0740741	0.0625	0.107143	0	0	0	0	0	0	1	0	1	0	0	0	1	0	0	0	0	1
Dpysl2	0.736842	0.719298	0.580645	0.794326	0.888889	0.859259	0.844444	0.852273	0.772727	0.782051	0.852941	0.815217	0.74359	0.833333	0.425926	0.5	0.75	1	1	1	1	1	1	1	1	1	1	1	1	1	1	1	1	1	1
Snrnp200	0.315789	0.210526	0.322581	0.230496	0.236111	0.266667	0.177778	0.261364	0.333333	0.192308	0.176471	0.217391	0.128205	0.0666667	0.185185	0.171875	0.214286	1	0	1	0	0	1	0	1	1	0	0	0	0	0	0	0	0	1
Acsbg1	0.131579	0.122807	0.0967742	0.141844	0.138889	0.137037	0.133333	0.136364	0.121212	0.128205	0.0882353	0.195652	0.0854701	0.1	0.0740741	0.125	0.142857	0	0	0	0	0	0	0	0	0	0	0	0	0	0	0	0	0	0
Pfkp	0.815789	0.842105	0.903226	0.578014	0.694444	0.625926	0.866667	0.863636	0.962121	0.564103	0.539216	0.5	0.487179	0.533333	0.425926	0.28125	0.714286	1	1	1	1	1	1	1	1	1	1	1	1	1	1	1	1	1	1
Plec	0.789474	0.649123	0.645161	0.702128	0.666667	0.618519	0.711111	0.704545	0.787879	0.692308	0.72549	0.695652	0.623932	0.4	0.296296	0.25	0.678571	1	1	1	1	1	1	1	1	1	1	1	1	1	1	1	0	1	1
Vim	0.342105	0.403509	0.387097	0.673759	0.555556	0.448148	0.288889	0.795455	0.5	0.435897	0.705882	0.826087	0.623932	0.7	0.444444	0.53125	0.535714	1	1	1	1	1	1	1	1	1	1	1	1	1	1	1	1	1	1
Ndufs2	0.868421	0.912281	0.870968	0.886525	0.861111	0.896296	0.933333	0.920455	0.939394	0.74359	0.72549	0.793478	0.700855	0.766667	0.777778	0.671875	0.892857	1	1	1	1	1	1	1	1	1	1	1	1	1	1	1	1	1	1
Eef1a1	0.973684	0.982456	0.967742	1	1	1	1	1	1	1	1	0.98913	1	1	1	1	1	1	1	1	1	1	1	1	1	1	1	1	1	1	1	1	1	1	1
Sptan1	0.842105	0.842105	0.967742	0.755319	0.777778	0.755556	0.688889	0.784091	0.856061	0.717949	0.72549	0.630435	0.521368	0.566667	0.425926	0.421875	0.678571	1	1	1	1	1	1	1	1	1	1	1	1	1	1	1	1	1	1
Hsp90ab1	1	0.982456	1	1	1	1	1	1	1	1	1	1	1	1	1	1	1	1	1	1	1	1	1	1	1	1	1	1	1	1	1	1	1	1	1
Atp6v1a	0.973684	0.77193	0.83871	0.900709	0.958333	0.937037	0.977778	0.954545	0.893939	0.820513	0.911765	0.891304	0.752137	0.766667	0.666667	0.453125	0.785714	1	1	1	1	1	1	1	1	1	1	1	1	1	1	1	1	1	1
Col12a1	0.0263158	0.0350877	0.0322581	0.0035461	0.0277778	0.0259259	0	0.0113636	0.0151515	0.0384615	0.0196078	0	0.00854701	0.0333333	0.0555556	0.015625	0	0	0	0	0	0	0	0	0	0	0	0	0	0	0	0	0	0	0
Oat	0.289474	0.385965	0.354839	0.27305	0.291667	0.277778	0.177778	0.238636	0.257576	0.358974	0.323529	0.347826	0.418803	0.4	0.351852	0.296875	0.428571	1	1	1	1	1	1	0	0	1	1	1	1	1	1	1	1	1	1
Hsd17b4	0.236842	0.210526	0.16129	0.152482	0.263889	0.262963	0.2	0.193182	0.386364	0.179487	0.117647	0.163043	0.153846	0.0666667	0.12963	0.046875	0.25	0	0	0	0	1	1	0	0	1	0	0	0	0	0	0	0	0	1
Hars	0.736842	0.596491	0.870968	0.617021	0.527778	0.666667	0.622222	0.681818	0.848485	0.589744	0.588235	0.576087	0.504274	0.5	0.388889	0.453125	0.392857	1	1	1	1	1	1	1	1	1	1	1	1	1	1	1	1	1	1
Atp1a1	0.973684	0.719298	1	0.93617	0.833333	0.592593	0.377778	0.431818	0.848485	0.910256	0.921569	0.945652	0.863248	0.866667	0.925926	0.734375	0.964286	1	1	1	1	1	1	1	1	1	1	1	1	1	1	1	1	1	1
Eif4a2	0.973684	0.929825	0.967742	1	1	0.996296	1	1	1	0.961538	1	0.98913	1	1	1	0.953125	1	1	1	1	1	1	1	1	1	1	1	1	1	1	1	1	1	1	1
Pkm	0.947368	1	1	0.957447	0.958333	0.955556	0.888889	0.909091	0.984848	0.948718	0.911765	0.826087	0.931624	0.933333	0.962963	0.765625	1	1	1	1	1	1	1	1	1	1	1	1	1	1	1	1	1	1	1
Rpn2	0.473684	0.473684	0.483871	0.429078	0.611111	0.577778	0.777778	0.613636	0.840909	0.461538	0.509804	0.402174	0.401709	0.366667	0.314815	0.140625	0.428571	1	1	1	1	1	1	1	1	1	1	1	1	1	1	1	0	1	1
Myo1b	0.0789474	0.122807	0.0645161	0.0070922	0.125	0.259259	0.311111	0.170455	0.333333	0.294872	0.245098	0.108696	0.196581	0.233333	0	0	0	0	0	0	0	0	1	1	0	1	1	0	0	0	0	0	0	0	1
Pfkm	0.552632	0.526316	0.516129	0.546099	0.513889	0.688889	0.555556	0.329545	0.583333	0.448718	0.343137	0.293478	0.367521	0.366667	0.388889	0.296875	0.464286	1	1	1	1	1	1	1	1	1	1	1	1	1	1	1	1	1	1
Atp5f1b	#N/A	#N/A	#N/A	#N/A	#N/A	#N/A	#N/A	#N/A	#N/A	#N/A	#N/A	#N/A	#N/A	#N/A	#N/A	#N/A	#N/A	#N/A	#N/A	#N/A	#N/A	#N/A	#N/A	#N/A	#N/A	#N/A	#N/A	#N/A	#N/A	#N/A	#N/A	#N/A	#N/A	#N/A	#N/A
Tkt	0.710526	0.736842	0.741935	0.734043	0.777778	0.840741	0.777778	0.681818	0.909091	0.564103	0.754902	0.630435	0.649573	0.733333	0.5	0.484375	0.607143	1	1	1	1	1	1	1	1	1	1	1	1	1	1	1	1	1	1
Psma3	0.815789	0.736842	0.935484	0.925532	0.972222	0.97037	0.977778	0.909091	0.977273	0.884615	0.941176	0.923913	0.854701	0.8	0.851852	0.859375	0.75	1	1	1	1	1	1	1	1	1	1	1	1	1	1	1	1	1	1
Sdha	0.789474	0.789474	0.806452	0.684397	0.722222	0.755556	0.733333	0.681818	0.901515	0.679487	0.784314	0.597826	0.769231	0.7	0.685185	0.609375	0.785714	1	1	1	1	1	1	1	1	1	1	1	1	1	1	1	1	1	1
Atp5f1a	#N/A	#N/A	#N/A	#N/A	#N/A	#N/A	#N/A	#N/A	#N/A	#N/A	#N/A	#N/A	#N/A	#N/A	#N/A	#N/A	#N/A	#N/A	#N/A	#N/A	#N/A	#N/A	#N/A	#N/A	#N/A	#N/A	#N/A	#N/A	#N/A	#N/A	#N/A	#N/A	#N/A	#N/A	#N/A
Glud1	0.789474	0.859649	0.83871	0.691489	0.861111	0.818519	0.777778	0.727273	0.681818	0.782051	0.784314	0.728261	0.547009	0.666667	0.574074	0.53125	0.785714	1	1	1	1	1	1	1	1	1	1	1	1	1	1	1	1	1	1
Chdh	0	0	0	0.0035461	0	0.0037037	0.0222222	0.0113636	0.00757576	0	0	0	0.00854701	0	0	0.015625	0	0	0	0	0	0	0	0	0	0	0	0	0	0	0	0	0	0	0
Capn2	0.789474	0.859649	0.903226	0.294326	0.708333	0.714815	0.911111	0.863636	0.863636	0.897436	0.754902	0.728261	0.521368	0.4	0.388889	0.234375	0.5	1	1	1	1	1	1	1	1	1	1	1	1	1	1	1	0	1	1
Ogdh	0.947368	0.912281	0.870968	0.819149	0.861111	0.788889	0.733333	0.681818	0.80303	0.641026	0.803922	0.619565	0.555556	0.4	0.37037	0.515625	0.785714	1	1	1	1	1	1	1	1	1	1	1	1	1	1	1	1	1	1
Ckmt1	0.921053	0.982456	0.935484	0.98227	0.208333	0.444444	0.377778	0.556818	0.69697	0.807692	0.764706	0.315217	0.717949	0.6	0.296296	0.46875	0.642857	1	1	1	1	0	1	1	1	1	1	1	1	1	1	1	1	1	1
Rpl4	0.973684	0.964912	0.935484	1	1	1	1	1	1	0.987179	1	1	1	1	1	1	1	1	1	1	1	1	1	1	1	1	1	1	1	1	1	1	1	1	1
Eif3b	0.578947	0.578947	0.580645	0.656028	0.736111	0.722222	0.666667	0.727273	0.80303	0.589744	0.647059	0.663043	0.538462	0.4	0.37037	0.28125	0.392857	1	1	1	1	1	1	1	1	1	1	1	1	1	1	1	1	1	1
Dhx15	0.315789	0.245614	0.258065	0.27305	0.319444	0.362963	0.377778	0.363636	0.454545	0.192308	0.205882	0.271739	0.145299	0.233333	0.148148	0.109375	0.321429	1	0	1	1	1	1	1	1	1	0	0	1	0	0	0	0	1	1
Abca8a	0.105263	0.140351	0.129032	0.106383	0.166667	0.12963	0.0222222	0.159091	0.143939	0.141026	0.107843	0.217391	0.0854701	0.133333	0.0740741	0.109375	0.0714286	0	0	0	0	0	0	0	0	0	0	0	0	0	0	0	0	0	0
Acot9	0.0789474	0.210526	0.225806	0.347518	0.444444	0.448148	0.466667	0.420455	0.674242	0.320513	0.294118	0.25	0.222222	0.266667	0.185185	0.171875	0.178571	0	0	0	1	1	1	1	1	1	1	1	0	0	1	0	0	0	1
Rps3	0.921053	0.912281	0.935484	0.992908	1	0.996296	1	1	1	0.935897	0.990196	0.978261	0.991453	1	1	1	0.964286	1	1	1	1	1	1	1	1	1	1	1	1	1	1	1	1	1	1
Lama5	0	0.0350877	0	0	0	0.0037037	0	0	0	0.025641	0	0	0	0	0	0	0	0	0	0	0	0	0	0	0	0	0	0	0	0	0	0	0	0	0
Ddb1	0.605263	0.666667	0.580645	0.560284	0.694444	0.748148	0.6	0.704545	0.742424	0.525641	0.529412	0.641304	0.547009	0.533333	0.444444	0.25	0.428571	1	1	1	1	1	1	1	1	1	1	1	1	1	1	1	0	1	1
Esyt1	0.447368	0.578947	0.387097	0.315603	0.333333	0.337037	0.466667	0.545455	0.651515	0.461538	0.490196	0.521739	0.435897	0.333333	0.333333	0.1875	0.464286	1	1	1	1	1	1	1	1	1	1	1	1	1	1	1	0	1	1
Acly	0.868421	0.578947	0.677419	0.865248	0.958333	0.951852	0.977778	0.943182	0.984848	0.717949	0.892157	0.826087	0.529915	0.9	0.37037	0.21875	0.285714	1	1	1	1	1	1	1	1	1	1	1	1	1	1	1	0	1	1
Dnm1l	0.894737	0.561404	0.709677	0.87234	0.875	0.844444	0.755556	0.875	0.833333	0.730769	0.833333	0.804348	0.589744	0.466667	0.462963	0.46875	0.785714	1	1	1	1	1	1	1	1	1	1	1	1	1	1	1	1	1	1
Napa	0.815789	0.877193	0.83871	0.801418	0.875	0.944444	1	0.886364	0.969697	0.858974	0.72549	0.826087	0.786325	0.633333	0.833333	0.71875	0.75	1	1	1	1	1	1	1	1	1	1	1	1	1	1	1	1	1	1
Hmgcs1	0.921053	0.824561	0.870968	0.925532	0.972222	0.985185	0.911111	0.886364	0.810606	0.897436	0.911765	0.978261	0.871795	0.733333	0.759259	0.671875	0.785714	1	1	1	1	1	1	1	1	1	1	1	1	1	1	1	1	1	1
Flot2	0.736842	0.561404	0.709677	0.932624	0.958333	0.951852	0.933333	0.931818	0.962121	0.769231	0.941176	0.880435	0.863248	0.633333	0.62963	0.546875	0.821429	1	1	1	1	1	1	1	1	1	1	1	1	1	1	1	1	1	1
Sptbn1	0.947368	0.982456	0.967742	0.989362	1	0.977778	1	1	0.992424	0.948718	0.970588	0.978261	0.91453	0.866667	0.851852	0.65625	0.928571	1	1	1	1	1	1	1	1	1	1	1	1	1	1	1	1	1	1
Psmc5	0.868421	0.964912	0.967742	0.996454	0.986111	0.992593	1	0.988636	0.977273	0.910256	0.980392	0.945652	0.965812	0.933333	0.962963	0.84375	0.821429	1	1	1	1	1	1	1	1	1	1	1	1	1	1	1	1	1	1
Lamb1	0.0789474	0.0350877	0.0645161	0.0638298	0.0694444	0.144444	0.155556	0.0681818	0.0984848	0.0897436	0.127451	0.315217	0.196581	0.2	0.0925926	0.03125	0.0714286	0	0	0	0	0	0	0	0	0	0	0	1	0	0	0	0	0	1
Ndufa10	0.921053	0.877193	0.967742	0.840426	0.888889	0.940741	0.977778	0.875	0.94697	0.794872	0.862745	0.652174	0.615385	0.666667	0.814815	0.6875	0.75	1	1	1	1	1	1	1	1	1	1	1	1	1	1	1	1	1	1
Hspa8	0.894737	0.912281	0.935484	0.989362	1	0.996296	1	1	0.992424	0.923077	0.990196	0.967391	0.923077	0.933333	1	0.890625	0.964286	1	1	1	1	1	1	1	1	1	1	1	1	1	1	1	1	1	1
Vat1l	0.815789	0.666667	0.741935	0.0496454	0.166667	0.0703704	0.866667	0.897727	0.318182	0.871795	0.980392	0.576087	0.299145	0.9	0.0925926	0.15625	0.107143	1	1	1	0	0	0	1	1	1	1	1	1	1	1	0	0	0	1
Lamc1	0.131579	0.0350877	0.0645161	0.0921986	0.138889	0.0962963	0.0444444	0.0681818	0.0757576	0.0769231	0.0980392	0.0978261	0.0854701	0	0.0185185	0.09375	0.0357143	0	0	0	0	0	0	0	0	0	0	0	0	0	0	0	0	0	0
Itpr3	0.0789474	0.0350877	0.225806	0.0390071	0.0694444	0.0407407	0	0.0227273	0.030303	0.0512821	0.0490196	0.0326087	0.042735	0	0.0185185	0.046875	0.0714286	0	0	0	0	0	0	0	0	0	0	0	0	0	0	0	0	0	0
Aldh1a1	0	0	0	0	0	0	0	0	0	0.025641	0	0.0108696	0	0	0	0	0	0	0	0	0	0	0	0	0	0	0	0	0	0	0	0	0	0	0
H4c2;H4f16;Hist1h4m	0	0	0	0	0	0	0	0	0	0	0	0	0	0	0	0	0	0	0	0	0	0	0	0	0	0	0	0	0	0	0	0	0	0	0
Copa	0.315789	0.263158	0.387097	0.386525	0.472222	0.433333	0.288889	0.431818	0.636364	0.294872	0.411765	0.369565	0.273504	0.333333	0.203704	0.171875	0.142857	1	1	1	1	1	1	1	1	1	1	1	1	1	1	0	0	0	1
Ehd2	0.184211	0.0877193	0.129032	0.070922	0.0277778	0.0259259	0.0888889	0.0909091	0.0378788	0.115385	0.176471	0.119565	0.136752	0	0.0185185	0.015625	0.0357143	0	0	0	0	0	0	0	0	0	0	0	0	0	0	0	0	0	0
Itgb4	0	0.0175439	0	0.0070922	0	0	0	0.0113636	0.0151515	0.0384615	0	0	0.00854701	0	0	0	0	0	0	0	0	0	0	0	0	0	0	0	0	0	0	0	0	0	0
Hadhb	0.447368	0.473684	0.483871	0.329787	0.513889	0.525926	0.533333	0.295455	0.659091	0.294872	0.294118	0.369565	0.25641	0.3	0.185185	0.34375	0.392857	1	1	1	1	1	1	1	1	1	1	1	1	1	1	0	1	1	1
Eif4a1	0.789474	0.719298	0.774194	0.890071	0.916667	0.944444	0.911111	0.920455	0.962121	0.717949	0.941176	0.815217	0.803419	0.8	0.796296	0.75	0.892857	1	1	1	1	1	1	1	1	1	1	1	1	1	1	1	1	1	1
Sars	0.631579	0.701754	0.645161	0.730496	0.736111	0.748148	0.622222	0.704545	0.787879	0.679487	0.490196	0.608696	0.529915	0.466667	0.5	0.453125	0.785714	1	1	1	1	1	1	1	1	1	1	1	1	1	1	1	1	1	1
Flnb	0.0526316	0.0526316	0	0.106383	0.125	0.151852	0.0444444	0.125	0.106061	0.0512821	0.0980392	0.0326087	0.0598291	0.133333	0.0925926	0.015625	0.0357143	0	0	0	0	0	0	0	0	0	0	0	0	0	0	0	0	0	0
Tubb4b	0.842105	0.842105	0.903226	0.829787	0.958333	0.944444	0.933333	0.943182	0.984848	0.884615	0.911765	0.836957	0.846154	0.8	0.703704	0.609375	0.75	1	1	1	1	1	1	1	1	1	1	1	1	1	1	1	1	1	1
Sntb1	0	0	0	0	0	0.0185185	0	0.0113636	0.0530303	0	0	0.0108696	0.00854701	0	0	0	0	0	0	0	0	0	0	0	0	0	0	0	0	0	0	0	0	0	0
Cops4	0.473684	0.508772	0.580645	0.588652	0.805556	0.811111	0.888889	0.920455	0.901515	0.615385	0.696078	0.728261	0.521368	0.566667	0.481481	0.390625	0.678571	1	1	1	1	1	1	1	1	1	1	1	1	1	1	1	1	1	1
Ganab	0.236842	0.315789	0.354839	0.251773	0.319444	0.288889	0.355556	0.352273	0.265152	0.282051	0.313725	0.293478	0.205128	0.333333	0.222222	0.078125	0.214286	0	1	1	1	1	1	1	1	1	1	1	1	0	1	0	0	0	1
Mars	0.105263	0.157895	0.0645161	0.102837	0.111111	0.140741	0.155556	0.113636	0.189394	0.0384615	0.117647	0.0543478	0.0683761	0.166667	0.111111	0.046875	0.107143	0	0	0	0	0	0	0	0	0	0	0	0	0	0	0	0	0	0
Rps4x	1	0.947368	1	1	1	1	1	1	1	1	0.990196	0.98913	1	1	1	1	1	1	1	1	1	1	1	1	1	1	1	1	1	1	1	1	1	1	1
Clip2	0.394737	0.473684	0.451613	0.336879	0.263889	0.337037	0.422222	0.431818	0.371212	0.294872	0.401961	0.358696	0.282051	0.2	0.111111	0.078125	0.178571	1	1	1	1	1	1	1	1	1	1	1	1	1	0	0	0	0	1
Pdia6	0.289474	0.280702	0.451613	0.691489	0.75	0.737037	0.733333	0.659091	0.787879	0.397436	0.470588	0.521739	0.606838	0.433333	0.333333	0.28125	0.464286	1	1	1	1	1	1	1	1	1	1	1	1	1	1	1	1	1	1
Dmd	0	0.0526316	0.129032	0.0673759	0.0416667	0.0518519	0.0444444	0.0227273	0.0530303	0.0897436	0.186275	0.0652174	0.153846	0.133333	0.222222	0.046875	0.178571	0	0	0	0	0	0	0	0	0	0	0	0	0	0	0	0	0	0
Map1a	0.973684	0.964912	0.967742	0.964539	0.916667	0.951852	0.933333	0.897727	0.939394	0.871795	0.901961	0.934783	0.777778	0.733333	0.722222	0.6875	0.857143	1	1	1	1	1	1	1	1	1	1	1	1	1	1	1	1	1	1
Map4	0.947368	0.754386	0.806452	0.943262	1	0.959259	0.933333	0.977273	0.924242	0.897436	0.960784	0.934783	0.940171	0.966667	0.648148	0.53125	0.75	1	1	1	1	1	1	1	1	1	1	1	1	1	1	1	1	1	1
Actn4	0.368421	0.210526	0.290323	0.450355	0.444444	0.522222	0.733333	0.579545	0.507576	0.346154	0.401961	0.369565	0.230769	0.166667	0.277778	0.328125	0.285714	1	0	1	1	1	1	1	1	1	1	1	1	0	0	1	1	1	1
Synm	0.973684	0.982456	0.967742	0.992908	1	0.985185	0.955556	0.977273	0.992424	0.871795	0.911765	0.945652	0.820513	0.7	0.796296	0.59375	0.892857	1	1	1	1	1	1	1	1	1	1	1	1	1	1	1	1	1	1
Hnrnpa3	0.131579	0.0877193	0.129032	0.326241	0.305556	0.359259	0.222222	0.318182	0.363636	0.282051	0.264706	0.23913	0.290598	0.1	0.203704	0.171875	0.25	0	0	0	1	1	1	0	1	1	1	1	0	1	0	0	0	0	1
Cct3	0.552632	0.649123	0.709677	0.684397	0.875	0.866667	0.8	0.704545	0.886364	0.487179	0.666667	0.586957	0.452991	0.633333	0.555556	0.53125	0.642857	1	1	1	1	1	1	1	1	1	1	1	1	1	1	1	1	1	1
Prdx5	0.947368	1	1	0.992908	0.986111	0.977778	0.955556	0.954545	0.992424	0.923077	0.980392	0.967391	0.982906	0.933333	0.888889	0.890625	1	1	1	1	1	1	1	1	1	1	1	1	1	1	1	1	1	1	1
Acadl	0.631579	0.578947	0.548387	0.70922	0.805556	0.82963	0.8	0.75	0.878788	0.564103	0.568627	0.619565	0.478632	0.433333	0.462963	0.390625	0.607143	1	1	1	1	1	1	1	1	1	1	1	1	1	1	1	1	1	1
Cyb5r3	0.657895	0.614035	0.612903	0.847518	0.75	0.77037	0.8	0.784091	0.939394	0.846154	0.882353	0.717391	0.649573	0.6	0.648148	0.46875	0.642857	1	1	1	1	1	1	1	1	1	1	1	1	1	1	1	1	1	1
Lars	0.157895	0.157895	0.225806	0.280142	0.375	0.359259	0.288889	0.147727	0.348485	0.217949	0.176471	0.293478	0.230769	0.1	0.111111	0.109375	0.0714286	0	0	0	1	1	1	1	0	1	0	0	1	0	0	0	0	0	1
Hnrnpf	0.368421	0.22807	0.387097	0.691489	0.833333	0.733333	0.711111	0.568182	0.878788	0.5	0.480392	0.684783	0.452991	0.366667	0.481481	0.375	0.5	1	0	1	1	1	1	1	1	1	1	1	1	1	1	1	1	1	1
Acy1a	#N/A	#N/A	#N/A	#N/A	#N/A	#N/A	#N/A	#N/A	#N/A	#N/A	#N/A	#N/A	#N/A	#N/A	#N/A	#N/A	#N/A	#N/A	#N/A	#N/A	#N/A	#N/A	#N/A	#N/A	#N/A	#N/A	#N/A	#N/A	#N/A	#N/A	#N/A	#N/A	#N/A	#N/A	#N/A
Col15a1;LOC108348074	0.0263158	0.0175439	0.0322581	0.0212766	0.0416667	0.0111111	0	0.0113636	0.00757576	0.0512821	0.0294118	0.0434783	0.017094	0.0666667	0	0	0	0	0	0	0	0	0	0	0	0	0	0	0	0	0	0	0	0	0
Myh14	0.578947	0.526316	0.451613	0.301418	0.0555556	0.00740741	0.0666667	0.215909	0.151515	0.25641	0.215686	0.217391	0.0683761	0.233333	0.12963	0.109375	0.321429	1	1	1	1	0	0	0	0	0	1	0	0	0	0	0	0	1	1
Lrp1	0.105263	0.192982	0.0967742	0.102837	0.125	0.203704	0.111111	0.125	0.106061	0.102564	0.0980392	0.0652174	0.0769231	0.0666667	0.0555556	0.03125	0.107143	0	0	0	0	0	0	0	0	0	0	0	0	0	0	0	0	0	0
Aldh6a1	0	0.122807	0.0967742	0.0744681	0.0694444	0.107407	0.111111	0.113636	0.0757576	0.0512821	0.147059	0.0543478	0.042735	0	0.037037	0.03125	0.0714286	0	0	0	0	0	0	0	0	0	0	0	0	0	0	0	0	0	0
Txndc5	0.5	0.350877	0.516129	0.414894	0.430556	0.481481	0.288889	0.340909	0.431818	0.307692	0.568627	0.347826	0.487179	0.6	0.296296	0.21875	0.357143	1	1	1	1	1	1	1	1	1	1	1	1	1	1	1	0	1	1
Cnp	0.263158	0.245614	0.16129	0.478723	0.486111	0.603704	0.6	0.477273	0.643939	0.269231	0.382353	0.478261	0.581197	0.466667	0.351852	0.234375	0.142857	1	0	0	1	1	1	1	1	1	1	1	1	1	1	1	0	0	1
Copb2	0.289474	0.350877	0.258065	0.241135	0.388889	0.359259	0.377778	0.465909	0.643939	0.282051	0.284314	0.217391	0.230769	0.1	0.111111	0.140625	0.321429	1	1	1	0	1	1	1	1	1	1	1	0	0	0	0	0	1	1
Eprs	0.526316	0.614035	0.709677	0.475177	0.680556	0.651852	0.688889	0.659091	0.765152	0.576923	0.607843	0.641304	0.444444	0.433333	0.407407	0.359375	0.714286	1	1	1	1	1	1	1	1	1	1	1	1	1	1	1	1	1	1
Serpinh1	0.105263	0.122807	0.129032	0.134752	0.194444	0.185185	0.0666667	0.204545	0.128788	0.102564	0.127451	0.195652	0.0940171	0.133333	0.203704	0.109375	0.285714	0	0	0	0	0	0	0	0	0	0	0	0	0	0	0	0	1	1
Ckb	0.842105	0.947368	0.903226	0.79078	0.736111	0.840741	0.888889	0.886364	0.931818	0.74359	0.803922	0.76087	0.666667	0.7	0.703704	0.6875	0.857143	1	1	1	1	1	1	1	1	1	1	1	1	1	1	1	1	1	1
Prph	1	1	1	1	1	1	1	1	1	1	1	1	1	1	1	0.9375	1	1	1	1	1	1	1	1	1	1	1	1	1	1	1	1	1	1	1
Uchl1	1	1	1	0.996454	1	0.996296	1	1	1	1	0.990196	0.956522	1	0.966667	0.981481	0.953125	0.964286	1	1	1	1	1	1	1	1	1	1	1	1	1	1	1	1	1	1
Anxa2	0.973684	0.877193	0.903226	0.98227	0.986111	1	0.977778	0.988636	1	0.987179	1	0.978261	0.880342	0.866667	0.796296	0.484375	0.857143	1	1	1	1	1	1	1	1	1	1	1	1	1	1	1	1	1	1
Dld	0.631579	0.54386	0.548387	0.365248	0.319444	0.362963	0.488889	0.386364	0.636364	0.410256	0.303922	0.391304	0.350427	0.266667	0.277778	0.34375	0.357143	1	1	1	1	1	1	1	1	1	1	1	1	1	1	1	1	1	1
Cttn	0.736842	0.578947	0.548387	0.539007	0.680556	0.696296	0.711111	0.613636	0.909091	0.474359	0.715686	0.728261	0.478632	0.366667	0.37037	0.28125	0.464286	1	1	1	1	1	1	1	1	1	1	1	1	1	1	1	1	1	1
Cops5	0.552632	0.561404	0.580645	0.758865	0.916667	0.881481	0.888889	0.761364	0.977273	0.653846	0.705882	0.684783	0.675214	0.633333	0.666667	0.5625	0.607143	1	1	1	1	1	1	1	1	1	1	1	1	1	1	1	1	1	1
Mpz	0.105263	0.175439	0.0645161	0.20922	0.208333	0.174074	0.0666667	0.193182	0.227273	0.24359	0.137255	0.293478	0.179487	0	0.037037	0.21875	0.142857	0	0	0	0	0	0	0	0	0	0	0	1	0	0	0	0	0	1
Eif3a	0.578947	0.421053	0.677419	0.556738	0.611111	0.62963	0.666667	0.545455	0.719697	0.5	0.558824	0.51087	0.444444	0.3	0.296296	0.171875	0.428571	1	1	1	1	1	1	1	1	1	1	1	1	1	1	1	0	1	1
Tmx3	0.342105	0.210526	0.258065	0.414894	0.555556	0.540741	0.511111	0.5	0.30303	0.384615	0.45098	0.423913	0.239316	0.166667	0.277778	0.140625	0.357143	1	0	1	1	1	1	1	1	1	1	1	1	0	0	1	0	1	1
Tars;Tars1	0.105263	0.122807	0.0645161	0.12766	0.166667	0.188889	0.133333	0.227273	0.257576	0.179487	0.156863	0.0869565	0.0940171	0.2	0.037037	0.046875	0.0357143	0	0	0	0	0	0	0	0	1	0	0	0	0	0	0	0	0	1
Cs	0.842105	0.719298	0.774194	0.741135	0.763889	0.688889	0.711111	0.75	0.818182	0.75641	0.656863	0.652174	0.504274	0.566667	0.5	0.421875	0.678571	1	1	1	1	1	1	1	1	1	1	1	1	1	1	1	1	1	1
Vdac1	1	0.982456	0.935484	1	1	1	1	0.988636	1	0.961538	0.980392	0.956522	0.905983	0.866667	0.907407	0.890625	1	1	1	1	1	1	1	1	1	1	1	1	1	1	1	1	1	1	1
Me2	0.184211	0.22807	0.0645161	0.276596	0.125	0.281481	0.155556	0.25	0.5	0.217949	0.166667	0.173913	0.17094	0.2	0.111111	0.078125	0.25	0	0	0	1	0	1	0	0	1	0	0	0	0	0	0	0	0	1
Txn	#N/A	#N/A	#N/A	#N/A	#N/A	#N/A	#N/A	#N/A	#N/A	#N/A	#N/A	#N/A	#N/A	#N/A	#N/A	#N/A	#N/A	#N/A	#N/A	#N/A	#N/A	#N/A	#N/A	#N/A	#N/A	#N/A	#N/A	#N/A	#N/A	#N/A	#N/A	#N/A	#N/A	#N/A	#N/A
Akap12	0.894737	0.719298	0.645161	0.957447	0.972222	0.877778	0.888889	0.965909	1	0.705128	0.843137	0.913043	0.760684	0.8	0.833333	0.625	0.821429	1	1	1	1	1	1	1	1	1	1	1	1	1	1	1	1	1	1
Tomm70	#N/A	#N/A	#N/A	#N/A	#N/A	#N/A	#N/A	#N/A	#N/A	#N/A	#N/A	#N/A	#N/A	#N/A	#N/A	#N/A	#N/A	#N/A	#N/A	#N/A	#N/A	#N/A	#N/A	#N/A	#N/A	#N/A	#N/A	#N/A	#N/A	#N/A	#N/A	#N/A	#N/A	#N/A	#N/A
G3bp1	0.5	0.473684	0.387097	0.471631	0.555556	0.574074	0.488889	0.375	0.666667	0.5	0.588235	0.51087	0.34188	0.4	0.444444	0.421875	0.392857	1	1	1	1	1	1	1	1	1	1	1	1	1	1	1	1	1	1
Ahnak	0.105263	0.157895	0.225806	0.985816	0.986111	0.988889	1	0.988636	0.984848	0.397436	0.5	0.75	0.897436	0.533333	0.388889	0.140625	0.0357143	0	0	0	1	1	1	1	1	1	1	1	1	1	1	1	0	0	1
Erp44	0.315789	0.157895	0.258065	0.315603	0.416667	0.388889	0.311111	0.227273	0.462121	0.24359	0.264706	0.217391	0.17094	0.233333	0.203704	0.21875	0.285714	1	0	1	1	1	1	1	0	1	0	1	0	0	0	0	0	1	1
Lama4	0.0526316	0.0526316	0.0967742	0.0319149	0.0416667	0.0962963	0	0.0340909	0.030303	0.0384615	0.0392157	0.0543478	0.145299	0.0666667	0.0740741	0.046875	0.0714286	0	0	0	0	0	0	0	0	0	0	0	0	0	0	0	0	0	0
Nid1	0.0263158	0.0175439	0.0322581	0.0815603	0.0277778	0.0407407	0.0222222	0.102273	0.0984848	0.0512821	0.107843	0.0543478	0.034188	0.1	0.0185185	0.03125	0.0714286	0	0	0	0	0	0	0	0	0	0	0	0	0	0	0	0	0	0
Arpc2	0.894737	0.842105	0.903226	1	1	0.996296	0.955556	0.977273	0.977273	0.884615	0.921569	0.967391	0.948718	0.866667	0.833333	0.8125	0.964286	1	1	1	1	1	1	1	1	1	1	1	1	1	1	1	1	1	1
Syncrip	0.315789	0.245614	0.193548	0.304965	0.305556	0.314815	0.266667	0.420455	0.340909	0.294872	0.343137	0.336957	0.239316	0.3	0.185185	0.125	0.357143	1	0	0	1	1	1	1	1	1	1	1	1	0	1	0	0	1	1
Hnrnpa1	0.0526316	0.0701754	0.225806	0.156028	0.0972222	0.166667	0.177778	0.181818	0.174242	0.0641026	0.117647	0.076087	0.136752	0.0333333	0.0925926	0.09375	0.178571	0	0	0	0	0	0	0	0	0	0	0	0	0	0	0	0	0	0
Opa1	0.842105	0.701754	0.612903	0.631206	0.708333	0.640741	0.711111	0.636364	0.666667	0.576923	0.607843	0.597826	0.418803	0.233333	0.240741	0.328125	0.5	1	1	1	1	1	1	1	1	1	1	1	1	1	0	0	1	1	1
Acot1	0	0.0526316	0.0322581	0.0567376	0.0277778	0.062963	0.0222222	0.0795455	0.0606061	0.0128205	0.0196078	0.0326087	0.034188	0	0.037037	0.0625	0.107143	0	0	0	0	0	0	0	0	0	0	0	0	0	0	0	0	0	0
Col6a1	0	0	0.0322581	0	0	0.0111111	0	0.0113636	0.00757576	0.0512821	0.0392157	0.0434783	0.00854701	0	0	0	0	0	0	0	0	0	0	0	0	0	0	0	0	0	0	0	0	0	0
Acat2	0.447368	0.350877	0.548387	0.524823	0.930556	0.92963	0.688889	0.579545	0.659091	0.551282	0.666667	0.695652	0.478632	0.733333	0.740741	0.484375	0.535714	1	1	1	1	1	1	1	1	1	1	1	1	1	1	1	1	1	1
Eif3d	0.421053	0.403509	0.483871	0.524823	0.555556	0.633333	0.666667	0.602273	0.780303	0.5	0.411765	0.467391	0.435897	0.333333	0.407407	0.328125	0.321429	1	1	1	1	1	1	1	1	1	1	1	1	1	1	1	1	1	1
Pcyox1l	0.263158	0.22807	0.129032	0.134752	0.138889	0.214815	0.155556	0.0681818	0.204545	0.0769231	0.176471	0.076087	0.0598291	0.0666667	0.037037	0.03125	0.0714286	1	0	0	0	0	0	0	0	0	0	0	0	0	0	0	0	0	1
Ppia	0.473684	0.789474	0.806452	0.62766	0.722222	0.8	0.755556	0.693182	0.840909	0.794872	0.637255	0.48913	0.555556	0.5	0.537037	0.375	0.535714	1	1	1	1	1	1	1	1	1	1	1	1	1	1	1	1	1	1
Col6a2	0	0	0	0.0141844	0.0138889	0	0.0222222	0	0	0.0769231	0.0588235	0.0217391	0.0854701	0	0.0185185	0.03125	0.0357143	0	0	0	0	0	0	0	0	0	0	0	0	0	0	0	0	0	0
G6pdx	0.236842	0.0877193	0.0645161	0.14539	0.166667	0.166667	0.244444	0.136364	0.212121	0.217949	0.205882	0.184783	0.0683761	0.0333333	0.0925926	0	0.142857	0	0	0	0	0	0	0	0	0	0	0	0	0	0	0	0	0	0
Anxa6	0.842105	0.912281	0.806452	0.648936	0.75	0.807407	0.755556	0.693182	0.939394	0.653846	0.539216	0.630435	0.538462	0.5	0.518519	0.28125	0.75	1	1	1	1	1	1	1	1	1	1	1	1	1	1	1	1	1	1
Nacad	0.684211	0.614035	0.548387	0.705674	0.708333	0.759259	0.644444	0.681818	0.840909	0.551282	0.637255	0.630435	0.65812	0.433333	0.314815	0.21875	0.535714	1	1	1	1	1	1	1	1	1	1	1	1	1	1	1	0	1	1
Abhd16a	0.210526	0.403509	0.451613	0.56383	0.527778	0.707407	0.6	0.511364	0.871212	0.564103	0.441176	0.695652	0.57265	0.366667	0.444444	0.265625	0.464286	0	1	1	1	1	1	1	1	1	1	1	1	1	1	1	1	1	1
Hsd17b10	0.552632	0.578947	0.612903	0.620567	0.694444	0.737037	0.666667	0.761364	0.787879	0.551282	0.529412	0.554348	0.521368	0.533333	0.5	0.375	0.535714	1	1	1	1	1	1	1	1	1	1	1	1	1	1	1	1	1	1
Aimp1	0.605263	0.491228	0.677419	0.815603	0.861111	0.874074	0.822222	0.875	0.901515	0.641026	0.696078	0.73913	0.606838	0.733333	0.592593	0.4375	0.642857	1	1	1	1	1	1	1	1	1	1	1	1	1	1	1	1	1	1
Anxa5	0.815789	0.824561	0.870968	0.996454	1	0.992593	1	0.988636	0.840909	0.910256	0.970588	0.945652	0.965812	0.933333	0.777778	0.6875	0.642857	1	1	1	1	1	1	1	1	1	1	1	1	1	1	1	1	1	1
Ddost	0.315789	0.210526	0.387097	0.443262	0.430556	0.603704	0.422222	0.443182	0.568182	0.384615	0.382353	0.391304	0.230769	0.133333	0.240741	0.234375	0.214286	1	0	1	1	1	1	1	1	1	1	1	1	0	0	0	0	0	1
Emc1	0.315789	0.438596	0.516129	0.283688	0.236111	0.292593	0.377778	0.363636	0.363636	0.320513	0.382353	0.347826	0.316239	0.2	0.166667	0.140625	0.214286	1	1	1	1	0	1	1	1	1	1	1	1	1	0	0	0	0	1
Xpo1	0.184211	0.122807	0.0322581	0.202128	0.180556	0.255556	0.177778	0.136364	0.30303	0.192308	0.294118	0.23913	0.145299	0.0666667	0.0555556	0.140625	0.321429	0	0	0	0	0	1	0	0	1	0	1	0	0	0	0	0	1	1
Mical1	0.0263158	0.0877193	0	0.0212766	0.486111	0.337037	0.666667	0.647727	1	0.0641026	0.156863	0.119565	0.153846	0.0666667	0.0740741	0.015625	0.142857	0	0	0	0	1	1	1	1	1	0	0	0	0	0	0	0	0	1
Prelp	0	0	0	0	0	0	0.0222222	0	0	0	0.00980392	0	0	0.0333333	0	0	0	0	0	0	0	0	0	0	0	0	0	0	0	0	0	0	0	0	0
Nme2	0.0789474	0.192982	0.16129	0.134752	0.152778	0.203704	0.266667	0.204545	0.242424	0.166667	0.117647	0.108696	0.111111	0.0333333	0.037037	0.03125	0.0714286	0	0	0	0	0	0	1	0	0	0	0	0	0	0	0	0	0	1
Rpl27	0.815789	0.842105	0.903226	0.939716	0.958333	0.922222	0.955556	0.931818	0.962121	0.923077	0.911765	0.869565	0.854701	0.866667	0.814815	0.75	0.821429	1	1	1	1	1	1	1	1	1	1	1	1	1	1	1	1	1	1
Kcnab2	0.973684	0.947368	0.935484	0.960993	0.930556	0.925926	0.911111	0.897727	0.80303	0.935897	0.931373	0.880435	0.786325	0.7	0.796296	0.65625	0.928571	1	1	1	1	1	1	1	1	1	1	1	1	1	1	1	1	1	1
Alcam	0.815789	0.403509	0.870968	0.985816	0.847222	0.318519	0.466667	0.681818	0.0833333	0.769231	0.843137	0.717391	0.299145	0.4	0.444444	0.59375	0.821429	1	1	1	1	1	1	1	1	0	1	1	1	1	1	1	1	1	1
Lss	0.131579	0.0701754	0.0322581	0.102837	0.152778	0.214815	0.0666667	0.102273	0.0606061	0.0384615	0.196078	0.0652174	0.0769231	0.266667	0.037037	0.09375	0.142857	0	0	0	0	0	0	0	0	0	0	0	0	0	1	0	0	0	1
Slc9a3r1	0.131579	0.0877193	0.0322581	0.191489	0.194444	0.125926	0.0444444	0.159091	0.0909091	0.166667	0.107843	0.130435	0.0769231	0.133333	0.111111	0.171875	0.214286	0	0	0	0	0	0	0	0	0	0	0	0	0	0	0	0	0	0
Tom1l2	0.868421	0.666667	0.709677	0.64539	0.652778	0.681481	0.533333	0.670455	0.606061	0.628205	0.656863	0.630435	0.521368	0.466667	0.407407	0.359375	0.642857	1	1	1	1	1	1	1	1	1	1	1	1	1	1	1	1	1	1
Col6a6	0	0	0	0	0	0	0	0.0227273	0	0	0	0	0	0	0	0	0	0	0	0	0	0	0	0	0	0	0	0	0	0	0	0	0	0	0
Ap1m1	0.342105	0.45614	0.483871	0.379433	0.541667	0.540741	0.533333	0.522727	0.742424	0.448718	0.421569	0.304348	0.367521	0.1	0.333333	0.265625	0.0357143	1	1	1	1	1	1	1	1	1	1	1	1	1	0	1	1	0	1
Atp5mf	#N/A	#N/A	#N/A	#N/A	#N/A	#N/A	#N/A	#N/A	#N/A	#N/A	#N/A	#N/A	#N/A	#N/A	#N/A	#N/A	#N/A	#N/A	#N/A	#N/A	#N/A	#N/A	#N/A	#N/A	#N/A	#N/A	#N/A	#N/A	#N/A	#N/A	#N/A	#N/A	#N/A	#N/A	#N/A
Lum	0	0	0	0.035461	0.0138889	0.0111111	0	0	0.00757576	0.0128205	0.0196078	0.0108696	0.00854701	0.0333333	0.0185185	0.015625	0	0	0	0	0	0	0	0	0	0	0	0	0	0	0	0	0	0	0
Sept8	0.447368	0.578947	0.451613	0.510638	0.444444	0.392593	0.377778	0.5	0.636364	0.423077	0.421569	0.434783	0.299145	0.3	0.222222	0.203125	0.5	1	1	1	1	1	1	1	1	1	1	1	1	1	1	0	0	1	1
Tmed9	0.605263	0.719298	0.83871	0.897163	0.930556	0.903704	0.844444	0.954545	0.901515	0.705128	0.686275	0.804348	0.726496	0.833333	0.5	0.609375	0.607143	1	1	1	1	1	1	1	1	1	1	1	1	1	1	1	1	1	1
Mgll	0.0526316	0.0877193	0.483871	0.87234	0.486111	0.107407	0.777778	0.295455	0.742424	0.807692	0.519608	0.619565	0.581197	0.166667	0.592593	0.390625	0.464286	0	0	1	1	1	0	1	1	1	1	1	1	1	0	1	1	1	1
Vps45	0.184211	0.122807	0.0322581	0.0815603	0.0972222	0.107407	0.155556	0.102273	0.287879	0.115385	0.00980392	0.0543478	0.0940171	0.133333	0.111111	0.09375	0.0357143	0	0	0	0	0	0	0	0	1	0	0	0	0	0	0	0	0	1
Epm2aip1	0.763158	0.561404	0.741935	0.539007	0.5	0.625926	0.577778	0.477273	0.545455	0.641026	0.578431	0.630435	0.367521	0.5	0.37037	0.328125	0.642857	1	1	1	1	1	1	1	1	1	1	1	1	1	1	1	1	1	1
Esyt2	0.394737	0.105263	0.16129	0.386525	0.361111	0.392593	0.511111	0.488636	0.30303	0.333333	0.392157	0.304348	0.222222	0.166667	0.0925926	0.1875	0.392857	1	0	0	1	1	1	1	1	1	1	1	1	0	0	0	0	1	1
Selenbp1	0	0	0	0.0070922	0	0.00740741	0	0	0.00757576	0	0	0	0	0	0	0.015625	0	0	0	0	0	0	0	0	0	0	0	0	0	0	0	0	0	0	0
Prdx6	0.447368	0.508772	0.741935	0.496454	0.819444	0.837037	0.933333	0.840909	0.954545	0.564103	0.647059	0.684783	0.495726	0.733333	0.5	0.546875	0.464286	1	1	1	1	1	1	1	1	1	1	1	1	1	1	1	1	1	1
Gcn1	#N/A	#N/A	#N/A	#N/A	#N/A	#N/A	#N/A	#N/A	#N/A	#N/A	#N/A	#N/A	#N/A	#N/A	#N/A	#N/A	#N/A	#N/A	#N/A	#N/A	#N/A	#N/A	#N/A	#N/A	#N/A	#N/A	#N/A	#N/A	#N/A	#N/A	#N/A	#N/A	#N/A	#N/A	#N/A
Snta1	0	0.0526316	0	0.0212766	0.0138889	0.0037037	0.0222222	0.0340909	0.0227273	0.0128205	0.0784314	0.076087	0.042735	0	0.0740741	0	0.0357143	0	0	0	0	0	0	0	0	0	0	0	0	0	0	0	0	0	0
Por	0.0789474	0.0877193	0.0967742	0.0531915	0.0555556	0.0740741	0.111111	0.0909091	0.212121	0.102564	0.0882353	0.130435	0.0854701	0.1	0.037037	0.03125	0.0714286	0	0	0	0	0	0	0	0	0	0	0	0	0	0	0	0	0	0
Dusp15	0.526316	0.22807	0.290323	0.343972	0.347222	0.525926	0.466667	0.625	0.462121	0.423077	0.45098	0.336957	0.358974	0.2	0.0740741	0.015625	0	1	0	1	1	1	1	1	1	1	1	1	1	1	0	0	0	0	1
Mapt	0.815789	0.842105	0.83871	0.943262	0.847222	0.914815	0.977778	0.977273	0.969697	0.948718	1	0.956522	0.905983	0.933333	0.740741	0.6875	0.785714	1	1	1	1	1	1	1	1	1	1	1	1	1	1	1	1	1	1
Rab2a	0.894737	0.77193	0.83871	0.975177	0.986111	0.977778	0.977778	0.977273	0.984848	0.897436	0.921569	0.913043	0.923077	0.933333	0.888889	0.734375	0.857143	1	1	1	1	1	1	1	1	1	1	1	1	1	1	1	1	1	1
Acaca	0.342105	0.280702	0.290323	0.439716	0.458333	0.559259	0.444444	0.397727	0.272727	0.461538	0.382353	0.467391	0.350427	0.166667	0.148148	0.21875	0.357143	1	1	1	1	1	1	1	1	1	1	1	1	1	0	0	0	1	1
Dag1	0.315789	0.350877	0.387097	0.262411	0.236111	0.277778	0.288889	0.329545	0.30303	0.384615	0.245098	0.271739	0.188034	0.166667	0.185185	0.21875	0.178571	1	1	1	1	0	1	1	1	1	1	0	1	0	0	0	0	0	1
Ckm	0	0.0350877	0	0.0035461	0	0	0	0.0113636	0	0.0128205	0	0.0108696	0	0	0	0	0	0	0	0	0	0	0	0	0	0	0	0	0	0	0	0	0	0	0
Elavl1	0.236842	0.315789	0.258065	0.276596	0.430556	0.407407	0.266667	0.295455	0.507576	0.333333	0.323529	0.228261	0.222222	0.133333	0.12963	0.15625	0.357143	0	1	1	1	1	1	1	1	1	1	1	0	0	0	0	0	1	1
Rtkn	0.236842	0.280702	0.290323	0.315603	0.388889	0.503704	0.511111	0.340909	0.681818	0.282051	0.254902	0.315217	0.239316	0.166667	0.222222	0.1875	0.142857	0	1	1	1	1	1	1	1	1	1	1	1	0	0	0	0	0	1
Ddx6	0.684211	0.526316	0.548387	0.439716	0.680556	0.47037	0.511111	0.454545	0.628788	0.525641	0.480392	0.51087	0.299145	0.433333	0.333333	0.1875	0.607143	1	1	1	1	1	1	1	1	1	1	1	1	1	1	1	0	1	1
Bag6	0.289474	0.315789	0.322581	0.312057	0.222222	0.37037	0.4	0.375	0.522727	0.346154	0.264706	0.380435	0.307692	0.233333	0.166667	0.109375	0.25	1	1	1	1	0	1	1	1	1	1	1	1	1	0	0	0	0	1
Lama2	0	0.0350877	0.0645161	0.0319149	0.0138889	0.0222222	0.0444444	0.0227273	0.0530303	0.0128205	0.00980392	0.0108696	0.00854701	0.1	0	0.015625	0.0357143	0	0	0	0	0	0	0	0	0	0	0	0	0	0	0	0	0	0
Gla	0.0263158	0.0526316	0.0967742	0.0602837	0.0694444	0.148148	0.177778	0.170455	0.0984848	0.0897436	0.00980392	0.076087	0.017094	0	0.0185185	0.03125	0.0357143	0	0	0	0	0	0	0	0	0	0	0	0	0	0	0	0	0	0
Hacd3	0.421053	0.54386	0.548387	0.510638	0.513889	0.57037	0.6	0.534091	0.469697	0.538462	0.470588	0.554348	0.299145	0.266667	0.222222	0.234375	0.571429	1	1	1	1	1	1	1	1	1	1	1	1	1	1	0	0	1	1
Stt3a	0.236842	0.157895	0.193548	0.202128	0.208333	0.177778	0.177778	0.261364	0.219697	0.320513	0.22549	0.163043	0.162393	0.133333	0.037037	0.125	0.107143	0	0	0	0	0	0	0	1	0	1	0	0	0	0	0	0	0	1
Chl1	0	0.0175439	0.290323	0.170213	0.111111	0.103704	0.111111	0.0227273	0.121212	0.474359	0.617647	0.456522	0.128205	0.266667	0.0185185	0.0625	0.0357143	0	0	1	0	0	0	0	0	0	1	1	1	0	1	0	0	0	1
Ddah2	0.131579	0.263158	0.322581	0.5	0.138889	0.188889	0.288889	0.170455	0.242424	0.410256	0.5	0.565217	0.589744	0.7	0.462963	0.265625	0.464286	0	1	1	1	0	0	1	0	0	1	1	1	1	1	1	1	1	1
Sept9	0.210526	0.192982	0.322581	0.0283688	0.0138889	0.037037	0	0.0227273	0.113636	0.179487	0.117647	0.076087	0.0769231	0	0.0185185	0	0.0357143	0	0	1	0	0	0	0	0	0	0	0	0	0	0	0	0	0	1
Pxn	0.105263	0.0701754	0.0322581	0.148936	0.0138889	0.037037	0	0.0795455	0.0530303	0.0128205	0.0196078	0.0326087	0.042735	0.1	0.0185185	0.03125	0	0	0	0	0	0	0	0	0	0	0	0	0	0	0	0	0	0	0
Psmd6	0.578947	0.614035	0.645161	0.72695	0.75	0.766667	0.844444	0.795455	0.909091	0.74359	0.627451	0.565217	0.478632	0.433333	0.537037	0.40625	0.5	1	1	1	1	1	1	1	1	1	1	1	1	1	1	1	1	1	1
Rcn1	0.0526316	0.0350877	0.129032	0.5	0.111111	0.111111	0.0222222	0.102273	0.0909091	0.346154	0.441176	0.163043	0.316239	0.2	0.296296	0.15625	0.178571	0	0	0	1	0	0	0	0	0	1	1	0	1	0	1	0	0	1
Apoe	0.789474	0.842105	0.903226	0.794326	0.861111	0.837037	0.777778	0.852273	0.833333	0.820513	0.754902	0.782609	0.760684	0.766667	0.666667	0.734375	0.821429	1	1	1	1	1	1	1	1	1	1	1	1	1	1	1	1	1	1
Stt3b	0.342105	0.438596	0.290323	0.429078	0.652778	0.640741	0.644444	0.715909	0.795455	0.423077	0.519608	0.565217	0.307692	0.4	0.425926	0.25	0.321429	1	1	1	1	1	1	1	1	1	1	1	1	1	1	1	0	1	1
Snap25	1	0.982456	0.967742	0.946809	0.972222	0.9	0.733333	0.784091	0.992424	0.961538	0.931373	0.945652	0.905983	0.9	1	0.90625	0.964286	1	1	1	1	1	1	1	1	1	1	1	1	1	1	1	1	1	1
Caprin1	0.526316	0.385965	0.451613	0.531915	0.680556	0.577778	0.622222	0.545455	0.598485	0.538462	0.588235	0.554348	0.401709	0.466667	0.407407	0.421875	0.714286	1	1	1	1	1	1	1	1	1	1	1	1	1	1	1	1	1	1
Cnn3	0.368421	0.596491	0.548387	0.457447	0.944444	0.97037	0.733333	0.818182	0.80303	0.730769	0.764706	0.75	0.538462	0.6	0.296296	0.25	0.357143	1	1	1	1	1	1	1	1	1	1	1	1	1	1	1	0	1	1
Rcn2	0.210526	0.315789	0.225806	0.304965	0.444444	0.437037	0.422222	0.454545	0.765152	0.24359	0.284314	0.315217	0.282051	0.266667	0.296296	0.390625	0.464286	0	1	0	1	1	1	1	1	1	0	1	1	1	1	1	1	1	1
Blmh	0.473684	0.614035	0.548387	0.542553	0.277778	0.27037	0.488889	0.454545	0.621212	0.487179	0.362745	0.315217	0.307692	0.333333	0.407407	0.1875	0.607143	1	1	1	1	1	1	1	1	1	1	1	1	1	1	1	0	1	1
Rpsa	0.921053	0.912281	0.83871	0.985816	1	0.996296	0.977778	1	1	0.846154	0.931373	0.945652	0.940171	0.933333	0.981481	0.9375	0.928571	1	1	1	1	1	1	1	1	1	1	1	1	1	1	1	1	1	1
Acox1	0.657895	0.473684	0.483871	0.51773	0.583333	0.648148	0.622222	0.693182	0.689394	0.730769	0.696078	0.663043	0.452991	0.466667	0.277778	0.28125	0.428571	1	1	1	1	1	1	1	1	1	1	1	1	1	1	1	1	1	1
Rps19l2;LOC100362339;Rps19	1	0.947368	0.935484	0.996454	1	1	1	1	1	1	0.990196	0.98913	0.982906	1	1	0.96875	0.964286	1	1	1	1	1	1	1	1	1	1	1	1	1	1	1	1	1	1
Fkbp3	0.868421	0.894737	0.774194	0.875887	0.875	0.896296	1	0.829545	0.954545	0.910256	0.872549	0.76087	0.777778	0.8	0.944444	0.75	0.964286	1	1	1	1	1	1	1	1	1	1	1	1	1	1	1	1	1	1
Rcn3	0	0.0350877	0.0322581	0.0638298	0.111111	0.0407407	0	0.0568182	0.0984848	0.0512821	0.0294118	0.0652174	0.0512821	0.0666667	0.0185185	0.0625	0	0	0	0	0	0	0	0	0	0	0	0	0	0	0	0	0	0	0
Abcd3	0.473684	0.333333	0.419355	0.315603	0.347222	0.488889	0.288889	0.511364	0.515152	0.474359	0.303922	0.358696	0.290598	0.166667	0.240741	0.25	0.428571	1	1	1	1	1	1	1	1	1	1	1	1	1	0	0	0	1	1
Stam	0.289474	0.245614	0.483871	0.340426	0.583333	0.462963	0.422222	0.465909	0.5	0.384615	0.411765	0.554348	0.290598	0.233333	0.166667	0.1875	0.285714	1	0	1	1	1	1	1	1	1	1	1	1	1	0	0	0	1	1
Rab14	0.921053	0.754386	0.83871	0.932624	0.986111	0.962963	0.977778	0.909091	0.954545	0.923077	0.901961	0.815217	0.717949	0.666667	0.611111	0.671875	0.821429	1	1	1	1	1	1	1	1	1	1	1	1	1	1	1	1	1	1
Nes	0	0.0175439	0.0322581	0.0070922	0.0138889	0.0111111	0	0	0.0151515	0	0.00980392	0.0108696	0.00854701	0	0	0	0	0	0	0	0	0	0	0	0	0	0	0	0	0	0	0	0	0	0
Agps	0.552632	0.263158	0.322581	0.223404	0.472222	0.440741	0.266667	0.352273	0.356061	0.5	0.460784	0.358696	0.230769	0.2	0.240741	0.125	0.0714286	1	1	1	0	1	1	1	1	1	1	1	1	0	0	0	0	0	1
Hmox2	0.578947	0.666667	0.580645	0.617021	0.902778	0.877778	0.822222	0.806818	0.75	0.628205	0.745098	0.728261	0.649573	0.5	0.444444	0.375	0.464286	1	1	1	1	1	1	1	1	1	1	1	1	1	1	1	1	1	1
Cct5	0.815789	0.754386	0.774194	0.975177	1	0.988889	0.977778	0.988636	0.977273	0.897436	0.921569	0.978261	0.91453	0.933333	0.888889	0.859375	0.892857	1	1	1	1	1	1	1	1	1	1	1	1	1	1	1	1	1	1
Washc5	#N/A	#N/A	#N/A	#N/A	#N/A	#N/A	#N/A	#N/A	#N/A	#N/A	#N/A	#N/A	#N/A	#N/A	#N/A	#N/A	#N/A	#N/A	#N/A	#N/A	#N/A	#N/A	#N/A	#N/A	#N/A	#N/A	#N/A	#N/A	#N/A	#N/A	#N/A	#N/A	#N/A	#N/A	#N/A
LOC498555;Rplp2	0.921053	0.894737	0.903226	0.968085	0.972222	0.977778	0.977778	0.977273	1	0.948718	0.960784	0.945652	0.888889	1	0.962963	0.859375	0.892857	1	1	1	1	1	1	1	1	1	1	1	1	1	1	1	1	1	1
G3bp2	0.947368	0.754386	0.741935	0.886525	0.972222	0.944444	0.911111	0.920455	0.984848	0.858974	0.862745	0.902174	0.846154	0.766667	0.648148	0.609375	0.821429	1	1	1	1	1	1	1	1	1	1	1	1	1	1	1	1	1	1
Lman1	0.210526	0.245614	0.0645161	0.177305	0.277778	0.285185	0.288889	0.272727	0.318182	0.192308	0.196078	0.119565	0.0940171	0.133333	0.0925926	0.203125	0.285714	0	0	0	0	1	1	1	1	1	0	0	0	0	0	0	0	1	1
Ahsg	0	0	0	0	0	0	0	0	0	0	0	0	0	0	0	0	0	0	0	0	0	0	0	0	0	0	0	0	0	0	0	0	0	0	0
Csnk2a1	0.657895	0.578947	0.677419	0.613475	0.847222	0.933333	0.844444	0.772727	0.856061	0.717949	0.676471	0.673913	0.418803	0.333333	0.333333	0.28125	0.535714	1	1	1	1	1	1	1	1	1	1	1	1	1	1	1	1	1	1
Habp4	0.552632	0.614035	0.580645	0.606383	0.513889	0.555556	0.666667	0.636364	0.492424	0.5	0.607843	0.369565	0.290598	0.433333	0.296296	0.203125	0.464286	1	1	1	1	1	1	1	1	1	1	1	1	1	1	1	0	1	1
Dusp3	0.736842	0.596491	0.548387	0.734043	0.763889	0.785185	0.8	0.738636	0.666667	0.602564	0.715686	0.717391	0.487179	0.566667	0.259259	0.28125	0.571429	1	1	1	1	1	1	1	1	1	1	1	1	1	1	1	1	1	1
Khsrp	0.105263	0.0350877	0.0322581	0.0283688	0.111111	0.037037	0.0222222	0.0340909	0.0378788	0.025641	0.0882353	0.0543478	0.0598291	0.0666667	0.037037	0.015625	0.0714286	0	0	0	0	0	0	0	0	0	0	0	0	0	0	0	0	0	0
Pex14	0.289474	0.333333	0.322581	0.56383	0.666667	0.67037	0.577778	0.488636	0.416667	0.320513	0.176471	0.26087	0.136752	0.0666667	0.12963	0.234375	0.321429	1	1	1	1	1	1	1	1	1	1	0	1	0	0	0	0	1	1
Nucb1	0.552632	0.280702	0.322581	0.283688	0.444444	0.351852	0.288889	0.340909	0.651515	0.205128	0.245098	0.0978261	0.205128	0.166667	0.203704	0.09375	0.357143	1	1	1	1	1	1	1	1	1	0	0	0	0	0	0	0	1	1
Mlip	0.0263158	0.0175439	0	0.0567376	0.138889	0.262963	0.0888889	0.0227273	0.0681818	0	0	0.0108696	0	0.0333333	0	0.015625	0	0	0	0	0	0	1	0	0	0	0	0	0	0	0	0	0	0	1
Bin1	0.684211	0.877193	0.806452	0.634752	0.902778	0.603704	0.844444	0.897727	0.984848	0.705128	0.754902	0.869565	0.666667	0.566667	0.481481	0.375	0.5	1	1	1	1	1	1	1	1	1	1	1	1	1	1	1	1	1	1
Calm1;Calm2;Calm3	1	1	1	1	1	1	1	1	1	1	1	1	1	1	0.981481	1	1	1	1	1	1	1	1	1	1	1	1	1	1	1	1	1	1	1	1
Nub1	0.447368	0.491228	0.419355	0.407801	0.458333	0.433333	0.466667	0.465909	0.560606	0.410256	0.392157	0.445652	0.470085	0.466667	0.388889	0.265625	0.321429	1	1	1	1	1	1	1	1	1	1	1	1	1	1	1	1	1	1
Tpm4	0.0526316	0.0526316	0.0645161	0.698582	0.777778	0.888889	0.644444	0.727273	0.666667	0.0897436	0.401961	0.326087	0.478632	0.466667	0.277778	0.28125	0.178571	0	0	0	1	1	1	1	1	1	0	1	1	1	1	1	1	0	1
Arl1	0.605263	0.614035	0.645161	0.663121	0.805556	0.844444	0.888889	0.818182	0.871212	0.525641	0.676471	0.608696	0.641026	0.433333	0.611111	0.359375	0.642857	1	1	1	1	1	1	1	1	1	1	1	1	1	1	1	1	1	1
L1cam	0.842105	0.350877	0.709677	0.840426	0.888889	0.885185	0.844444	0.818182	0.833333	0.717949	0.833333	0.728261	0.717949	0.566667	0.537037	0.484375	0.642857	1	1	1	1	1	1	1	1	1	1	1	1	1	1	1	1	1	1
Ndufv2	0.947368	0.964912	0.935484	0.904255	0.902778	0.951852	0.933333	0.806818	0.939394	0.884615	0.872549	0.771739	0.760684	0.733333	0.611111	0.75	0.857143	1	1	1	1	1	1	1	1	1	1	1	1	1	1	1	1	1	1
Apoa1	0	0.0175439	0	0	0	0	0	0	0	0	0	0	0	0	0	0	0	0	0	0	0	0	0	0	0	0	0	0	0	0	0	0	0	0	0
Dctn2	0.763158	0.894737	0.806452	0.932624	0.958333	0.959259	0.955556	0.909091	0.977273	0.794872	0.843137	0.847826	0.837607	0.733333	0.62963	0.65625	0.75	1	1	1	1	1	1	1	1	1	1	1	1	1	1	1	1	1	1
Psme1	0.0263158	0.0350877	0.0967742	0.37234	0.25	0.455556	0.511111	0.181818	0.621212	0.179487	0.441176	0.271739	0.384615	0.533333	0.388889	0.390625	0.178571	0	0	0	1	0	1	1	0	1	0	1	1	1	1	1	1	0	1
Stmn1	0.0263158	0.0350877	0.0322581	0.163121	0.194444	0.240741	0.155556	0.261364	0.295455	0.153846	0.205882	0.206522	0.247863	0.0666667	0.259259	0.1875	0.107143	0	0	0	0	0	0	0	1	1	0	0	0	0	0	1	0	0	1
Pgm2l1	0.894737	0.859649	0.903226	0.971631	1	0.966667	0.911111	0.988636	0.962121	0.666667	0.95098	0.978261	0.803419	0.733333	0.685185	0.640625	0.928571	1	1	1	1	1	1	1	1	1	1	1	1	1	1	1	1	1	1
Sparc	0.236842	0.368421	0.451613	0.329787	0.319444	0.303704	0.244444	0.363636	0.325758	0.307692	0.264706	0.315217	0.230769	0.3	0.185185	0.34375	0.321429	0	1	1	1	1	1	0	1	1	1	1	1	0	1	0	1	1	1
Arpc3	0.736842	0.54386	0.677419	0.836879	0.861111	0.918519	0.911111	0.875	0.984848	0.769231	0.745098	0.717391	0.623932	0.566667	0.5	0.34375	0.535714	1	1	1	1	1	1	1	1	1	1	1	1	1	1	1	1	1	1
Pdcd5	0.842105	0.929825	0.870968	0.950355	0.986111	0.955556	1	0.909091	0.962121	0.961538	0.911765	0.826087	0.863248	0.833333	0.666667	0.671875	0.857143	1	1	1	1	1	1	1	1	1	1	1	1	1	1	1	1	1	1
Pvalb	0.0263158	0.824561	0.16129	0.0070922	0.0138889	0.0333333	0.0222222	0.0113636	0.0151515	0.128205	0	0	0.025641	0.0333333	0.0555556	0.03125	0.285714	0	1	0	0	0	0	0	0	0	0	0	0	0	0	0	0	1	1
Tmsb4x	1	1	1	1	1	1	1	1	1	1	1	1	1	1	1	0.984375	1	1	1	1	1	1	1	1	1	1	1	1	1	1	1	1	1	1	1
Cpa3	0	0	0	0	0	0	0	0	0	0	0	0.0217391	0	0	0	0	0	0	0	0	0	0	0	0	0	0	0	0	0	0	0	0	0	0	0
Cul2	0.315789	0.333333	0.322581	0.244681	0.333333	0.322222	0.311111	0.261364	0.492424	0.358974	0.264706	0.336957	0.196581	0.166667	0.0740741	0.15625	0.25	1	1	1	0	1	1	1	1	1	1	1	1	0	0	0	0	0	1
Ugt8	#N/A	#N/A	#N/A	#N/A	#N/A	#N/A	#N/A	#N/A	#N/A	#N/A	#N/A	#N/A	#N/A	#N/A	#N/A	#N/A	#N/A	#N/A	#N/A	#N/A	#N/A	#N/A	#N/A	#N/A	#N/A	#N/A	#N/A	#N/A	#N/A	#N/A	#N/A	#N/A	#N/A	#N/A	#N/A
Fth1	1	1	1	1	1	1	1	1	1	1	1	1	1	1	1	1	1	1	1	1	1	1	1	1	1	1	1	1	1	1	1	1	1	1	1
Lrrc57	0.184211	0.175439	0.16129	0.280142	0.458333	0.477778	0.266667	0.306818	0.439394	0.24359	0.215686	0.228261	0.153846	0.2	0.111111	0.015625	0.321429	0	0	0	1	1	1	1	1	1	0	0	0	0	0	0	0	1	1
Apoa4	0	0	0	0	0	0	0	0	0	0	0	0	0	0	0	0	0	0	0	0	0	0	0	0	0	0	0	0	0	0	0	0	0	0	0
Atp5pf	#N/A	#N/A	#N/A	#N/A	#N/A	#N/A	#N/A	#N/A	#N/A	#N/A	#N/A	#N/A	#N/A	#N/A	#N/A	#N/A	#N/A	#N/A	#N/A	#N/A	#N/A	#N/A	#N/A	#N/A	#N/A	#N/A	#N/A	#N/A	#N/A	#N/A	#N/A	#N/A	#N/A	#N/A	#N/A
Dbi	0.526316	0.684211	0.677419	0.48227	0.666667	0.640741	0.644444	0.511364	0.590909	0.564103	0.441176	0.51087	0.358974	0.333333	0.518519	0.40625	0.428571	1	1	1	1	1	1	1	1	1	1	1	1	1	1	1	1	1	1
S100b	1	1	1	0.106383	0.125	0.12963	0.266667	0.181818	0.0757576	0.974359	0.666667	0.347826	0.102564	0.1	0.111111	0.109375	0.107143	1	1	1	0	0	0	1	0	0	1	1	1	0	0	0	0	0	1
	total genes in mousebrain dataset:				276					SUM OF ALL GENES which are expressed in at least 25% of the specific subset								177	170	182	186	189	196	193	190	203	188	188	186	169	160	155	136	169	222
	total genes:				289					SUM of genes that are not expressed in this subset								99	106	94	90	87	80	83	86	73	88	88	90	107	116	121	140	107	54
										% neuronal on total genes								0.612457	0.588235	0.629758	0.643599	0.653979	0.678201	0.66782	0.657439	0.702422	0.650519	0.650519	0.643599	0.584775	0.553633	0.536332	0.470588	0.584775	0.768166

## Sheet: Peak-CIPN_neuronal
Comparison of DRPs at peak-CIPN with basal expression of corresponding genes in neuronal subsets based on mouse single cell RNAseq data (Zeisel et al., 2018)
Genes Peak-CIPN	Percentage of cells within a subset expressing the gene																	Expression in at least 1/4th of cells within a subset (=1)																	Gene expressed in at least 1 subset
	PSNF1	PSNF2	PSNF3	PSNP1	PSNP2	PSNP3	PSNP4	PSNP5	PSNP6	PSPEP1	PSPEP2	PSPEP3	PSPEP4	PSPEP5	PSPEP6	PSPEP7	PSPEP8	PSNF1	PSNF2	PSNF3	PSNP1	PSNP2	PSNP3	PSNP4	PSNP5	PSNP6	PSPEP1	PSPEP2	PSPEP3	PSPEP4	PSPEP5	PSPEP6	PSPEP7	PSPEP8
Mylpf	0	0	0	0.035461	0.0555556	0.0814815	0.0444444	0.0340909	0.030303	0	0	0	0.00854701	0	0	0.015625	0.0357143	0	0	0	0	0	0	0	0	0	0	0	0	0	0	0	0	0	0
Mhy1;Myh4	0	0	0	0	0	0	0	0	0	0	0	0	0	0	0	0	0	0	0	0	0	0	0	0	0	0	0	0	0	0	0	0	0	0	0
Myh1	0	0	0	0	0	0	0	0	0	0	0	0	0	0	0	0	0	0	0	0	0	0	0	0	0	0	0	0	0	0	0	0	0	0	0
Fermt3	0	0	0	0.0070922	0	0.0111111	0	0	0	0	0	0	0	0	0	0	0	0	0	0	0	0	0	0	0	0	0	0	0	0	0	0	0	0	0
Actn3	0	0	0	0	0	0	0	0	0	0	0	0	0.025641	0	0	0.015625	0	0	0	0	0	0	0	0	0	0	0	0	0	0	0	0	0	0	0
Atp2a1	0	0	0	0	0	0	0	0	0	0.0128205	0	0	0	0	0	0	0	0	0	0	0	0	0	0	0	0	0	0	0	0	0	0	0	0	0
Cndp2	0.421053	0.333333	0.354839	0.620567	0.708333	0.707407	0.6	0.715909	0.909091	0.384615	0.45098	0.456522	0.376068	0.433333	0.296296	0.28125	0.464286	1	1	1	1	1	1	1	1	1	1	1	1	1	1	1	1	1	1
Myh11	0	0	0	0.0035461	0	0.00740741	0	0	0	0	0	0	0	0	0	0	0	0	0	0	0	0	0	0	0	0	0	0	0	0	0	0	0	0	0
Sptan1	0.842105	0.842105	0.967742	0.755319	0.777778	0.755556	0.688889	0.784091	0.856061	0.717949	0.72549	0.630435	0.521368	0.566667	0.425926	0.421875	0.678571	1	1	1	1	1	1	1	1	1	1	1	1	1	1	1	1	1	1
Sptb	0.552632	0.421053	0.0322581	0.297872	0.0277778	0.0666667	0.0222222	0.0681818	0.0454545	0.0641026	0.0686275	0.0217391	0.0769231	0.0666667	0.259259	0.328125	0.607143	1	1	0	1	0	0	0	0	0	0	0	0	0	0	1	1	1	1
Itgb4	0	0.0175439	0	0.0070922	0	0	0	0.0113636	0.0151515	0.0384615	0	0	0.00854701	0	0	0	0	0	0	0	0	0	0	0	0	0	0	0	0	0	0	0	0	0	0
Nefm	1	1	1	0.5	0.930556	0.881481	0.844444	0.840909	0.628788	0.974359	0.95098	0.891304	0.880342	0.866667	0.740741	0.6875	1	1	1	1	1	1	1	1	1	1	1	1	1	1	1	1	1	1	1
Spta1	0	0	0	0	0	0	0	0.0113636	0	0	0	0	0	0	0	0	0	0	0	0	0	0	0	0	0	0	0	0	0	0	0	0	0	0	0
Epb41l2	0.0263158	0.0350877	0.0645161	0.148936	0.166667	0.196296	0.0222222	0.125	0.143939	0.025641	0.0294118	0.0869565	0.0769231	0	0.0185185	0.046875	0.107143	0	0	0	0	0	0	0	0	0	0	0	0	0	0	0	0	0	0
Ahnak	0.105263	0.157895	0.225806	0.985816	0.986111	0.988889	1	0.988636	0.984848	0.397436	0.5	0.75	0.897436	0.533333	0.388889	0.140625	0.0357143	0	0	0	1	1	1	1	1	1	1	1	1	1	1	1	0	0	1
	total genes in Mousebrain dataset:				15					SUM OF ALL GENES which are expressed in at least 25% of the specific subset								4	4	3	5	4	4	4	4	4	4	4	4	4	4	5	4	4	5
										SUM of genes that are not expressed in this subset								11	11	12	10	11	11	11	11	11	11	11	11	11	11	10	11	11	10
										% neuronal on total genes								0.266667	0.266667	0.2	0.333333	0.266667	0.266667	0.266667	0.266667	0.266667	0.266667	0.266667	0.266667	0.266667	0.266667	0.333333	0.266667	0.266667	0.333333
