# Supplementary material for: Proteome and Network Analysis Provides Novel Insights Into Developing and Established Chemotherapy-Induced Peripheral Neuropathy
Source: Front Pharmacol. 2022 Feb 18;13:818690. doi: 10.3389/fphar.2022.818690 (PMC8895144; doi:10.3389/fphar.2022.818690)
Supplement: Supplementary file 8 [file Table5.XLSX]

## Sheet: Protein Networks
Protein networks predicted to be associated with DRPs at pre-CIPN as identified by IPA.
Functional Networks
ID	Molecules in Network	Score	Focus Molecules	Top Diseases and Functions
1	ABCD3,ACACA,ACADL,ACLY,ACOX1,AHSG,ALCAM,ALDH1A1,AQP1,BIN1,CKM,CLIP2,COL6A1,COL6A6,Cyb5r3,DBI,FASN,G6PD,GLA,GLUD1,HSD17B4,IDH1,Insulin,LSS,MEF2,MGLL,MYH1,N-cor,NFkB (complex),Nr1h,OAT,OPA1,POR,PVALB,SELENBP1	47	30	Lipid Metabolism, Small Molecule Biochemistry, Vitamin and Mineral Metabolism
2	AChR,Actin,Alpha tubulin,BETA TUBULIN,CAPRIN1,CCT3,CCT5,CNP,CS,CYFIP1,DAG1,DCTN1,DCTN2,DHX15,DPYSL2,DRP2,DYNC1H1,Dmd,ELAVL1,ERK1/2,Hnrnpa3,ITPR3,LAMA2,MAP4,PPIA,PRX,RCN2,RPSA,RTN4,S100B,SNTA1,STMN1,VCP,VDAC1,tubulin (family)	44	29	Cellular Assembly and Organization, Cellular Function and Maintenance, Hereditary Disorder
3	ATP1A1,Akt,CAPN2,CSNK2A1,DDOST,DUSP3,EHD2,EIF3A,GOT2,Gsk3,HSP90AB1,ITGB4,LAMA4,LAMA5,LAMB1,LAMB2,LAMC1,LMAN1,MAP1A,MAP1B,MAP2,MAPT,MLIP,NID1,PLEC,PP2A,PRKAA,PRPH,Ppp2c,RPN2,SERPINH1,SPTAN1,SPTBN1,Secretase gamma,calpain	42	28	Tissue Development, Cellular Assembly and Organization, Cellular Function and Maintenance
4	ACAT2,ACTN4,ANXA6,APOA1,APOA4,APOE,ARPC2,ATP5F1B,CTTN,Collagen(s),DNM1L,F Actin,FGA,FLNB,FLOT2,HDL,HDL-cholesterol,Immunoglobulin,Integrin,LDL-cholesterol,LRP1,MICAL1,MYO1B,NDRG1,P38 MAPK,PFKM,PSME1,PXN,SEPTIN8,SEPTIN9,STAM,THBS1,Tgf beta,UCHL1,VLDL-cholesterol	35	25	Cellular Movement, Renal and Urological System Development and Function, Cellular Function and Maintenance
5	26s Proteasome,ACO2,AMPK,Alpha catenin,BAG6,CALR,COL6A2,CTNNB1,Calm1 (includes others),Collagen type I (complex),EEF1A1,ERK,HMGCS1,HSP90B1,HSPA8,Hsp70,Jnk,L1CAM,LUM,MPZ,MTORC1,PDIA6,PFKP,PKM,PSMA3,PSMC5,Pkc(s),SLC9A3R1,SNAP25,SYNM,Tpm4,USO1,VIM,cytochrome C,p70 S6k	33	24	Cancer, Gastrointestinal Disease, Hepatic System Disease
6	ADH5,ATP5F1A,BRDT,CCT6A,CKB,CLTC,DLD,DMD,DTNB,EEF1A1,EIF4A1,EIF4E,EIF4G1,ERP44,FERMT2,FTH1,HADHB,HSP90AA1,HSP90AB1,IREB2,MACROH2A1,MYL4,NDRG2,OGDH,PFKM,PRDX6,PVALB,RRM1,RTKN,SNTB1,TP53,TRAP1,TTN,TUBB4B,UBA1	25	20	Cancer, Gastrointestinal Disease, Organismal Injury and Abnormalities
7	ACAA1,ATP5MF,ATP6V1A,BIN1,CHMP2B,CNP,CREB3L2,DOCK10,EIF4A2,ELOVL1,EPB41L3,FA2H,FBP2,G3BP1,HADHA,ID4,IMMT,Ktn1,LY6D,MYH14,NDUFS2,NDUFV2,NFASC,PPARG,PYGB,RAB14,RAB2A,SOX2,TCF3,TCF7L2,TNS1,TSPAN2,TXNDC5,UGT8,WIPF1	22	18	Cellular Development, Nervous System Development and Function, Neurological Disease
8	AHNAK,AVIL,CKMT1A/CKMT1B,CNP,E2F1,EIF3D,HNRNPA1,MCM6,ME2,MTOR,MYC,Myh9,NIPAL1,PRDX5,PSMB5,PSMD6,RICTOR,RPL12,RPL18,RPL27,RPL30,RPL4,RPL6,RPL7A,RPS19,RPS2,RPS24,RPS25,RPS3,RPS4Y1,RPS8,Rps3a1,SPARC,TP53INP1,TPP2	20	17	Protein Synthesis, RNA Damage and Repair, Cancer
9	ADIPOR2,ALDH6A1,ANXA2,ANXA5,AP1M1,ATP1A1,ATP5PF,ATP7A,CAVIN1,CX3CR1,DHCR7,EPM2AIP1,ETFB,FA2H,GANAB,GJD2,HMOX1,HMOX2,HSD17B10,INSR,LRP1,M6PR,MC4R,Mug1 (includes others),POMC,RBP4,RCN3,SDHA,SLC2A4,STX4,SURF1,TKT,TNF,UCHL3,VPS45	20	17	Connective Tissue Development and Function, Tissue Morphology, Metabolic Disease
10	AIMP1,BET1L,COL12A1,COPA,COPB1,COPB2,COPG1,COPG2,COPS3,COPS4,COPS5,COPS6,COPS7A,COPS7B,COPZ1,COPZ2,EEF1E1,EPRS1,FTO,G protein alpha,GPS1,HACD3,HNRNPF,IFNB1,IL12 (family),LARS1,MARS1,NFE2L2,NOCT,NUCB1,RARS1,RPN1,UBE2V1,XPO1,ZFYVE27	20	17	Infectious Diseases, RNA Post-Transcriptional Modification, DNA Replication, Recombination, and Repair
11	ABHD16A,ACOT9,AHNAK,AK2,CHDH,CPOX,CRIP1,FCER2,FSCN1,GBP3,GCN1,HLA-DMA,IL4,LY6D,MVK,NDUFA10,NFATC2,PCYOX1L,PDCD5,PGM1,PKM,PLSCR1,PNP,POLE2,S100A10,S100A8,SNRNP200,STAT6,STK11,TH2 Cytokine,TLN2,UGT8,USP2,ZNF106,cytokine	15	14	Cellular Function and Maintenance, Hematological System Development and Function, Cell Cycle
12	ABCD1,ACVR2A,ACY1,AGPS,Abca8a,Alp,CFP,CHL1,COL10A1,EGFR,ELAVL1,GDI2,H3C6,IL1B,IL2,JUN,KHSRP,KISS1,LMNB1,MTA2,NME2,PEA15,PEX14,PHB,PTGS2,PXN,RCAN1,RCN1,RPSA,SIRT1,ST8SIA1,UBA1,VNN1,WNT16,WNT7B	15	14	Cellular Growth and Proliferation, Organismal Injury and Abnormalities, Tissue Morphology
13	ACSBG1,AKAP12,ANXA2,AQP1,Acot1,CLOCK,CYP3A,Creb,DDB1,DDX6,E4F1,ESYT1,FKBP3,FLNB,HOXA10,Histone h3,IFNG,JAM2,KCNAB2,LDH (family),MAP2K2,MST1R,Nes,PSMB10,RNA polymerase II,RPS3,SLC12A3,SLC20A1,SOX12,TAP2,TAPBP,TXN,Tcf7,Thioredoxin reductase,Vegf	15	14	Developmental Disorder, Hereditary Disorder, Immunological Disease
14	ATF3,ATF4,ATF5,ATF6,ATP6V1B2,CNN3,CUL2,EIF2AK3,EIF4EBP1,ESYT2,Elob,Gsk3,IARS1,MCL1,MXD1,NAPA,NUPR1,PGM2L1,PLAU,PRELP,PRKCA,RYR2,Rbx1,SARS1,TARS1,TFEB,TMED9,TOMM70,TP63,TP73,TSC1,TSC2,YAP1,YWHAG,ZFP36	12	12	Cell Death and Survival, Cell Morphology, Cellular Function and Maintenance
15	ADRB,ANXA5,BCL2A1,BLM,BTK,C3,C8orf44-SGK3/SGK3,CARD9,CASP4,CAVIN2,CD55,CPA3,DDAH2,DUSP15,EIF3B,ENG,EPB42,FGB,HHEX,HSPD1,IL12 (complex),ITGA2B,Igm,KLF1,LDB1,LMO2,MFGE8,MGLL,NKAP,PIK3C2A,Proinsulin,STAT5a/b,TAL1,TRAF1,WIPF1	11	11	Developmental Disorder, Embryonic Development, Organismal Development
16	ARPC3,Ampa Receptor	1	1	Cell Morphology, Cellular Assembly and Organization, Cellular Function and Maintenance
