# Supplementary material for: Proteome and Network Analysis Provides Novel Insights Into Developing and Established Chemotherapy-Induced Peripheral Neuropathy
Source: Front Pharmacol. 2022 Feb 18;13:818690. doi: 10.3389/fphar.2022.818690 (PMC8895144; doi:10.3389/fphar.2022.818690)
Supplement: Supplementary file 9 [file Table7.XLSX]

## Sheet: Included studies
List of other CIPN studies to which pre- and peak-CIPN DRPs were compared.
Study	Method	Organism	Chemotherapy	Administration	Timepoint	Criteria for DEG
Bangash A. et al. 2018	Microarray	Mus musculus	Oxaliplatin	day 0-4	day 29	p<0.05 and Fold change>2
Housley S. et al. 2020	Microarray	Rattus Norvegicus	Oxaliplatin	week 1-2-3-4-5-6-7	week 12	p<0.05 and Fold change>2
Kim HK. et al. 2020	RNAseq	Rattus Norvegicus	Paclitaxel	day 0-2-4-6	day 27	p<0.05 and Fold change >1.2
Megat S. et al. 2019	Translatome of Nav1,8+ sensory neurons	Mus musculus	Paclitaxel	day 0-2-4-6	day 10	p<0.05 and Fold change>1.7 or <-1.2

## Sheet: Regulated candidates per study 
List of DRPs or DEGs at pre- and peak-CIPN of all included studies.
Pre-CIPN				Peak-CIPN				Nav1.8+ DRG paclitaxel pre-CIPN (Megat)			DEG DRG oxaliplatin Peak-CIPN (Housley)			DEG mouse DRG paclitaxel Peak-CIPN (Kim)			DEG DRG oxaliplatin Peak-CIPN (Bangash)			Summary					Summary
ProteinDescriptions	Genes	Protein ID		ProteinDescriptions	Genes	Protein ID		ProteinDescriptions	Gene names		ProteinDescriptions	Gene names		ProteinDescriptions	Genes		ProteinDescriptions	Gene names			pre-CIPN (q<0.05)	Megat (FC >1.7 or <-1.2)	overlap			Peak-CIPN (q<0.05)	Bangash (>2 FC)	overlap		*duplicate genes were excluded from the count
Thrombospondin 1	Thbs1	M0R979		Myosin regulatory light chain 2, skeletal muscle isoform	Mylpf	P04466		RIKEN cDNA 2010107E04 gene	2010107E04Rik		adhesion regulating molecule 1	Adrm1		pleckstrin homology, MyTH4 and FERM domain containing H2	Plekhh2		adiponectin, C1Q and collagen domain containing	Adipoq		n	289	472	19		n	15	57	1
Myosin-4	Myh1	F1LRV9		Myosin-4	Mhy1;Myh4	A0A0G2K484;F1LMU0		RIKEN cDNA 2310039H08 gene	2310039H08Rik		amino-terminal enhancer of split	Aes		transferrin	Tf		adrenomedullin	Adm		% overlap	0.0657439	0.0402542			% overlap	0.0666667	0.0175439
Integrin subunit alpha 2b	Itga2b	D3ZAC0		Myosin-4	Myh1	F1LRV9		RIKEN cDNA 2700094K13 gene	2700094K13Rik		ArfGAP with SH3 domain, ankyrin repeat and PH domain 1	Asap1		calmin	Clmn		asporin	Aspn
Ac1873	Fga	Q7TQ70		Fermitin family member 3	Fermt3	B2GVB9		RIKEN cDNA 4833439L19 gene	4833439L19Rik		ATPase, Na+/K+ transporting, beta 2 polypeptide	Atp1b2		tetraspanin 11	Tspan11		ATPase, class VI, type 11A	Atp11a							Summary
Fibrinogen beta chain	Fgb	P14480		Actinin alpha 3	Actn3	Q8R4I6		alanyl-tRNA synthetase 2, mitochondrial	Aars2		Cd4 molecule	Cd4		LDL receptor related protein 4	Lrp4		bone marrow stromal cell antigen 2	Bst2								Peak-CIPN (q<0.05)	Kim	overlap
Erythrocyte membrane protein band 4.2	Epb42	B5DF57		Sarcoplasmic/endoplasmic reticulum calcium ATPase 1	Atp2a1	Q64578		acyl-Coenzyme A dehydrogenase, very long chain	Acadvl		CDC42 binding protein kinase beta (DMPK-like)	Cdc42bpb		insulin-like growth factor binding protein 5	Igfbp5		CD48 antigen	Cd48							n	15	778	1
Catenin (Cadherin associated protein), beta 1, isoform CRA_a	Ctnnb1	A0A0G2JT93		Cytosolic non-specific dipeptidase	Cndp2	Q6Q0N1		ArfGAP with coiled-coil, ankyrin repeat and PH domains 3	Acap3		chaperonin containing Tcp1, subunit 6A (zeta 1)	Cct6a		carnosine dipeptidase 1	Cndp1		CD74 antigen (invariant polypeptide of major histocompatibility complex, class II antigen-associated); microRNA 5107	Cd74; Mir5107							% overlap	0.0666667	0.00128535
Ubiquitin-conjugating enzyme E2 V1	LOC100912618	D3ZFY8		Myosin-11	Myh11	E9PTU4		acid phosphatase 1, soluble	Acp1		clusterin	Clu		Zic family member 1	Zic1		predicted gene 11096 [Source:MGI Symbol;Acc:MGI:3779332]	Gm11096
Caveolae-associated protein 2	Cavin2	Q66H98		Spectrin alpha chain, non-erythrocytic 1	Sptan1	P16086		a disintegrin-like and metallopeptidase with thrombospondin type 1 motif, 8	Adamts8		c-Maf-inducing protein	Cmip		thrombospondin 2	Thbs2		PREDICTED: predicted gene, 19831, transcript variant 1 (Gm19831), miscRNA.; PREDICTED: predicted gene, 19831, transcript variant 2 (Gm19831), miscRNA.; PREDICTED: predicted gene, 19831, transcript variant 3 (Gm19831), miscRNA.; PREDICTED: predicted gene, 19831, transcript variant 4 (Gm19831), miscRNA.; PREDICTED: predicted gene, 19831 (Gm19831), miscRNA.	Gm19831							Summary
MICOS complex subunit MIC60	Immt	A0A0G2JVH4		Spectrin beta chain	Sptb	A0A140UHX6		adenylate cyclase 6	Adcy6		coagulation factor V (proaccelerin, labile factor)	F5		ATP binding cassette subfamily A member 9	Abca9		predicted gene 1987; chemokine (C-C motif) ligand 21A (serine) (Ccl21a), mRNA.; chemokine (C-C motif) ligand 21A, mRNA (cDNA clone MGC:47896 IMAGE:3372243), complete cds.; chemokine (C-C motif) ligand 21A (serine)	Gm1987; Ccl21a								Peak-CIPN (q<0.05)	Houseley (>2 FC)	overlap
Aquaporin-1	Aqp1	P29975		Integrin beta	Itgb4	A0A0G2K4V5;F1LSD3		alkB homolog 3, alpha-ketoglutarate-dependent dioxygenase	Alkbh3		coiled-coil domain containing 141	Ccdc141		fibroblast growth factor 7	Fgf7		predicted gene, 22755 [Source:MGI Symbol;Acc:MGI:5452532]	Gm22755							n	15	97	1
Alpha-1,4 glucan phosphorylase	Pygb	G3V6Y6		Neurofilament medium polypeptide	Nefm	P12839		alpha-methylacyl-CoA racemase	Amacr		collagen, type I, alpha 1	Col1a1		solute carrier family 10 member 6	Slc10a6		predicted gene, 23111 [Source:MGI Symbol;Acc:MGI:5452888]	Gm23111							% overlap	0.0666667	0.0103093
Dystrophin-related protein 2	Drp2	Q9EPA0		Spectrin, alpha, erythrocytic 1	Spta1	D4A678		S-adenosylmethionine decarboxylase 1	Amd1		collagen, type I, alpha 1	Col1a1		GA binding protein transcription factor subunit beta 2	Gabpb2		predicted gene, 23388 [Source:MGI Symbol;Acc:MGI:5453165]	Gm23388
Ubiquitin-like modifier-activating enzyme 1	Uba1	Q5U300		Erythrocyte membrane protein band 4.1-like 2	Epb41l2	D3ZDT1		APC membrane recruitment 2	Amer2		collagen, type I, alpha 2	Col1a2; NEWGENE_621351		ADAM metallopeptidase with thrombospondin type 1 motif, 20	Adamts20		predicted gene, 23557 [Source:MGI Symbol;Acc:MGI:5453334]	Gm23557
Complement C3	C3	M0RBF1;M0RBJ7		AHNAK nucleoprotein	Ahnak	A0A0G2JUA5		anaphase promoting complex subunit 13	Anapc13		collagen, type IV, alpha 2	Col4a2		netrin 1	Ntn1		predicted gene, 24003 [Source:MGI Symbol;Acc:MGI:5453780]	Gm24003
Erythrocyte membrane protein band 4.1-like 3	Epb41l3	A0A0G2K1Q9;Q9JMB3						angiopoietin-like 2	Angptl2		collagen, type V, alpha 1	Col5a1		embryonal Fyn-associated substrate	Efs		predicted gene, 24187 [Source:MGI Symbol;Acc:MGI:5453964]	Gm24187
Myosin heavy chain 9-like 1	Myh9	G3V6P7						ankyrin repeat domain 13b	Ankrd13b		collagen, type VI, alpha 2	Col6a2		3'-phosphoadenosine 5'-phosphosulfate synthase 2	Papss2		predicted gene, 24245 [Source:MGI Symbol;Acc:MGI:5454022]	Gm24245
Microtubule-associated protein 1B	Map1b	P15205						annexin A5	Anxa5		collagen, type XV, alpha 1; collagen alpha-1(XV) chain-like	Col15a1; LOC100909752		NADH:ubiquinone oxidoreductase complex assembly factor 2	Ndufaf2		predicted gene, 24270 [Source:MGI Symbol;Acc:MGI:5454047]	Gm24270
V-type proton ATPase subunit B, brain isoform	Atp6v1b2	P62815						adaptor-related protein complex 2, mu 1 subunit	Ap2m1		collagen, type XV, alpha 1; collagen alpha-1(XV) chain-like	Col15a1; LOC100909752		ectonucleotide pyrophosphatase/phosphodiesterase 1	Enpp1		predicted gene, 25911 [Source:MGI Symbol;Acc:MGI:5455688]	Gm25911
Laminin subunit beta-2	Lamb2	M0R6K0;P15800						APAF1 interacting protein	Apip		C-type lectin domain family 1, member B	Clec1b		phospholipase D family, member 4	Pld4		predicted gene, 27616 [Source:MGI Symbol;Acc:MGI:5530998]	Gm27616
Arginine--tRNA ligase, cytoplasmic	Rars	P40329						ADP-ribosylation factor-like 3	Arl3		C-type lectin domain family 7, member A	Clec7a		formation of mitochondrial complex V assembly factor 1	Fmc1		predicted gene 4951	Gm4951
Kinectin 1	Ktn1	D4A4Z9						ADP-ribosylation factor-like 6	Arl6		cyclin D2	Ccnd2		Ras association domain family member 2	Rassf2		histocompatibility 2, class II antigen A, alpha	H2-Aa
Calreticulin	Calr	P18418						actin related protein 2/3 complex, subunit 1B	Arpc1b		disabled 2, mitogen-responsive phosphoprotein	Dab2		zinc finger CCCH-type containing 12B	Zc3h12b		histocompatibility 2, class II antigen A, beta 1	H2-Ab1
Aconitate hydratase, mitochondrial	Aco2	Q9ER34						arsA arsenite transporter, ATP-binding, homolog 1	Asna1		dual-specificity tyrosine-(Y)-phosphorylation regulated kinase 2	Dyrk2		troponin C1, slow skeletal and cardiac type	Tnnc1		histocompatibility 2, class II antigen E beta; Synthetic construct Mus musculus clone IMAGE:100069446, MGC:199348 histocompatibility 2, class II antigen E beta (H2-Eb1) mRNA, encodes complete protein.	H2-Eb1
Microtubule-associated protein	Map2	F1LNK0						autophagy related 4C, cysteine peptidase	Atg4c		echinoderm microtubule associated protein like 4	Eml4		circadian associated repressor of transcription	Ciart		hemoglobin alpha, adult chain 2; hemoglobin alpha, adult chain 1 (Hba-a1), mRNA.; hemoglobin alpha, adult chain 1; Synthetic construct Mus musculus clone IMAGE:100062289, MGC:190450 hemoglobin alpha, adult chain 2 (Hba-a2) mRNA, encodes complete protein.	Hba-a2; Hba-a1
Dolichyl-diphosphooligosaccharide--protein glycosyltransferase subunit 1	Rpn1	Q6P7A7						ATP synthase, H+ transporting, mitochondrial F1 complex, gamma polypeptide 1	Atp5c1		fatty acid 2-hydroxylase	Fa2h		myelin-associated glycoprotein	Mag		hemoglobin alpha, adult chain 2 (Hba-a2), mRNA.; hemoglobin alpha, adult chain 1; hemoglobin alpha, adult chain 2; hemoglobin alpha, adult chain 1, mRNA (cDNA clone MGC:57888 IMAGE:5684314), complete cds.; Synthetic construct Mus musculus clone IMAGE:100062289, MGC:190450 hemoglobin alpha, adult chain 2 (Hba-a2) mRNA, encodes complete protein.	Hba-a2; Hba-a1
Fatty acid synthase	Fasn	P12785						ATP synthase, H+ transporting, mitochondrial F0 complex, subunit F2	Atp5j2		fibromodulin	Fmod		collagen type VI alpha 1 chain	Col6a1		hemoglobin alpha, pseudogene 4	Hba-ps4
Isocitrate dehydrogenase [NADP] cytoplasmic	Idh1	P41562						arginine vasopressin-induced 1	Avpi1		heparan sulfate proteoglycan 2	Hspg2		INSM transcriptional repressor 2	Insm2		hemoglobin, beta adult s chain; hemoglobin, beta adult major chain; Synthetic construct Mus musculus clone IMAGE:100062252, MGC:190431 hemoglobin, beta adult major chain (Hbb-b1) mRNA, encodes complete protein.	Hbb-bs; Hbb-b1
Alpha-1-inhibitor 3	A1i3	P14046						B cell leukemia/lymphoma 3	Bcl3		hypothetical protein LOC690326	LOC690326		latent transforming growth factor beta binding protein 4	Ltbp4		hemoglobin, beta adult t chain; hemoglobin, beta adult minor chain; Synthetic construct Mus musculus clone IMAGE:100062252, MGC:190431 hemoglobin, beta adult major chain (Hbb-b1) mRNA, encodes complete protein.; hemoglobin, beta adult major chain (Hbb-b1), mRNA.	Hbb-bt; Hbb-b2; Hbb-b1
Tensin 1	Tns1	F1LN42						biogenesis of lysosomal organelles complex-1, subunit 1	Bloc1s1		integrin, beta 4	Itgb4		insulin-like growth factor 1	Igf1		interferon-induced protein 44	Ifi44
Electron transfer flavoprotein subunit beta	Etfb	Q68FU3						BTB domain containing 2	Btbd2		K(lysine) acetyltransferase 6A	Kat6a		receptor tyrosine kinase-like orphan receptor 2	Ror2		interferon-induced protein with tetratricopeptide repeats 1	Ifit1
General vesicular transport factor p115	Uso1	P41542						expressed sequence C77080	C77080		keratin 7, type II	Krt7		coiled-coil domain containing 12	Ccdc12		immunoglobulin heavy constant mu	Ighm
Heat shock protein 75 kDa, mitochondrial	Trap1	Q5XHZ0						calcitonin/calcitonin-related polypeptide, alpha	Calca		KN motif and ankyrin repeat domains 2	Kank2		folate receptor beta	Folr2		indolethylamine N-methyltransferase	Inmt
Coatomer subunit beta	Copb1	P23514						calcium/calmodulin-dependent protein kinase I	Camk1		leucine rich repeat containing 8 family, member A	Lrrc8a		period circadian regulator 3	Per3		PREDICTED: uncharacterized LOC100861642 (LOC100861642), miscRNA.	LOC100861642
Transitional endoplasmic reticulum ATPase	Vcp	P46462						calcium modulating ligand	Caml		leucine-rich repeat LGI family, member 4	Lgi4		glypican 3	Gpc3		PREDICTED: uncharacterized LOC100861799 (LOC100861799), miscRNA.	LOC100861799
Protein NDRG1	Ndrg1	Q6JE36						caspase recruitment domain family, member 19	Card19		leukocyte receptor cluster (LRC) member 8	Leng8		collagen type XII alpha 1 chain	Col12a1		PREDICTED: uncharacterized LOC100862145, transcript variant 1 (LOC100862145), miscRNA.; PREDICTED: uncharacterized LOC100862145, transcript variant 2 (LOC100862145), miscRNA.	LOC100862145
Tripeptidyl-peptidase 2	Tpp2	Q64560						caspase 6	Casp6		limb bud and heart development	Lbh		leucine rich repeat containing 71	Lrrc71		membrane associated guanylate kinase, WW and PDZ domain containing 2	Magi2
Advillin	Avil	M0RCA6						cerebral cavernous malformation 2	Ccm2		L-threonine dehydrogenase	Tdh		adrenomedullin	Adm		microRNA 10b	Mir10b
Fascin	Fscn1	P85845						chaperonin containing Tcp1, subunit 3	Cct3		lysine (K)-specific demethylase 6B	Kdm6b		glutamate ionotropic receptor AMPA type subunit 4	Gria4		microRNA 3109	Mir3109
Heat shock protein HSP 90-alpha	Hsp90aa1	P82995						CD1d1 antigen	Cd1d1		lysine (K)-specific methyltransferase 2E	Kmt2e		archaelysin family metallopeptidase 1	Amz1		microRNA 340	Mir340
Rab GDP dissociation inhibitor beta	Gdi2	P50399						CDC42 effector protein 3	Cdc42ep3		mannose receptor, C type 1	Mrc1		biphenyl hydrolase like	Bphl		microRNA 6399	Mir6399
Isoleucine-tRNA synthetase (Predicted)	Iars	F1LS86						cysteine rich, DPF motif domain containing 1	Cdpf1		microtubule-associated protein, RP/EB family, member 3	Mapre3		serine-rich and transmembrane domain containing 1	Sertm1		microRNA 6420	Mir6420
Aspartate aminotransferase, mitochondrial	Got2	P00507						centromere protein F	Cenpf		multimerin 1	Mmrn1		acylphosphatase 1	Acyp1		microRNA 882	Mir882
Talin 2	Tln2	D3ZA84						cilia and flagella associated protein 206	Cfap206		myeloid leukemia factor 2	Mlf2		pleckstrin homology and RhoGEF domain containing G2	Plekhg2		macrophage expressed gene 1	Mpeg1
Tubulin alpha-1B chain	Tuba1b	Q6P9V9						complement factor D	Cfd		neuronatin	Nnat		zinc finger protein 36, C3H type-like 1	Zfp36l1		myosin, heavy polypeptide 1, skeletal muscle, adult	Myh1
Cytoplasmic FMR1-interacting protein	Cyfip1	D4A8H8						coiled-coil-helix-coiled-coil-helix domain containing 10	Chchd10		nuclear factor I/C	Nfic		signal-induced proliferation-associated 1	Sipa1		myocilin	Myoc
Clathrin heavy chain;Clathrin heavy chain 1	Cltc	F1M779;P11442						calcineurin-like EF hand protein 1	Chp1		nuclear factor I/X (CCAAT-binding transcription factor)	Nfix		musashi RNA-binding protein 2	Msi2		myotilin	Myot
Endoplasmin	Hsp90b1	A0A0A0MY09;Q66HD0						CDGSH iron sulfur domain 2	Cisd2		nuclear factor, erythroid 2	Nfe2		DNA polymerase iota	Poli		NADP+ dependent oxidoreductase domain containing 1	Noxred1
Cytoplasmic dynein 1 heavy chain 1	Dync1h1	M0R9X8						ceroid-lipofuscinosis, neuronal 5	Cln5		nuclear receptor subfamily 2, group F, member 2	Nr2f2		regulator of G-protein signaling 6	Rgs6		natriuretic peptide type B; natriuretic peptide type B (Nppb), mRNA.	Nppb
Reticulon;Reticulon-4	Rtn4	F1LQN3;Q9JK11						cornichon family AMPA receptor auxiliary protein 4	Cnih4		nucleotide binding protein 2	Nubp2		cytochrome c oxidase subunit 6C	Cox6c		platelet factor 4	Pf4
Dynactin 1, isoform CRA_a	Dctn1	D4A8U7						cannabinoid receptor interacting protein 1	Cnrip1		nudix (nucleoside diphosphate linked moiety X)-type motif 3	Nudt3		zinc finger protein 608	Zfp608		prostaglandin D2 synthase (brain)	Ptgds
Periaxin	Prx	Q63425						ciliary neurotrophic factor receptor	Cntfr		O-6-methylguanine-DNA methyltransferase	Mgmt		interferon induced transmembrane protein 3	Ifitm3		pyrin and HIN domain family, member 1	Pyhin1
Purine nucleoside phosphorylase	Pnp	P85973						coenzyme Q3 methyltransferase	Coq3		pellino E3 ubiquitin protein ligase family member 2	Peli2		ephrin B2	Efnb2		retinol binding protein 4, plasma	Rbp4
Dihydropyrimidinase-related protein 2	Dpysl2	P47942						cytochrome c oxidase assembly protein 18	Cox18		PERP, TP53 apoptosis effector	Perp		transcription factor EB	Tfeb		ring finger protein 213	Rnf213
U5 small nuclear ribonucleoprotein 200 kDa helicase	Snrnp200	F1LNJ2;M3ZCQ2						cytochrome c oxidase, subunit VIb polypeptide 1	Cox6b1		phospholipase A2, group IIA (platelets, synovial fluid)	Pla2g2a		CCAAT/enhancer binding protein delta	Cebpd		radical S-adenosyl methionine domain containing 2	Rsad2
Long-chain-fatty-acid--CoA ligase ACSBG1	Acsbg1	Q924N5						cytochrome c oxidase subunit VIIa 2	Cox7a2		platelet factor 4	Pf4		hemicentin 1	Hmcn1		small nucleolar RNA, C/D box 87	Snord87
ATP-dependent 6-phosphofructokinase, platelet type	Pfkp	P47860						cytochrome c oxidase subunit VIIb	Cox7b		polypeptide N-acetylgalactosaminyltransferase 5	Galnt5		calsyntenin 3	Clstn3		tripartite motif-containing 67	Trim67
Plectin	Plec	Q6S3A3						cytokine receptor-like factor 2	Crlf2		potassium channel, calcium activated large conductance subfamily M alpha, member 1	Kcnma1		CEP295 N-terminal like	Cep295nl		ubiquitin specific peptidase 18	Usp18
Vimentin	Vim	G3V8C3;P31000						defender against cell death 1	Dad1		PR domain containing 2, with ZNF domain	Prdm2		DEAD-box helicase 3, Y-linked	Ddx3y
NADH dehydrogenase [ubiquinone] iron-sulfur protein 2, mitochondrial	Ndufs2	Q641Y2						D-dopachrome tautomerase	Ddt		pro-neuropeptide Y-like; neuropeptide Y	LOC100912228; Npy		tripartite motif-containing 65	Trim65
Elongation factor 1-alpha 1	Eef1a1	P62630						DEAD box polypeptide 59	Ddx59		proteasome 26S subunit, non-ATPase 14	Psmd14		salt-inducible kinase 1	Sik1
Spectrin alpha chain, non-erythrocytic 1	Sptan1	P16086						dehydrogenase/reductase member 1	Dhrs1		protein kinase, cAMP-dependent, catalytic, alpha	Prkaca		FA complementation group I	Fanci
Heat shock protein HSP 90-beta	Hsp90ab1	P34058						discs, large homolog 2	Dlg2		protein phosphatase 1, regulatory (inhibitor) subunit 1B	Ppp1r1b		potassium inwardly-rectifying channel, subfamily J, member 4	Kcnj4
ATPase H+-transporting V1 subunit A	Atp6v1a	D4A133						DnaJ heat shock protein family member B1	Dnajb1		QKI, KH domain containing, RNA binding	Qki		potassium voltage-gated channel subfamily H member 5	Kcnh5
Collagen alpha-1(XII) chain	Col12a1	A0A0G2KAJ7						DnaJ heat shock protein family member C5	Dnajc5		RAS guanyl releasing protein 2 (calcium and DAG-regulated)	Rasgrp2		LDL receptor related protein 5	Lrp5
Ornithine aminotransferase, mitochondrial	Oat	P04182						dynein, axonemal, light chain 4	Dnal4		regenerating islet-derived 3 alpha	Reg3a		short stature homeobox 2	Shox2
Peroxisomal multifunctional enzyme type 2;Hsd17b4 protein	Hsd17b4	P97852;Q6IN39						dolichol kinase	Dolk		regulator of G-protein signaling 18	Rgs18		terminal nucleotidyltransferase 2	Tent2
Dead end homolog 1 (Zebrafish)	Hars	Q4QQV4						dolichyl-phosphate mannosyltransferase polypeptide 3	Dpm3		retinoic acid receptor, gamma	Rarg		TIMP metallopeptidase inhibitor 3	Timp3
Sodium/potassium-transporting ATPase subunit alpha-1	Atp1a1	P06685						double zinc ribbon and ankyrin repeat domains 1	Dzank1		Rho, GDP dissociation inhibitor (GDI) beta	Arhgdib		actin, beta	Actb
Eukaryotic initiation factor 4A-II	Eif4a2	Q5RKI1						endothelial differentiation-related factor 1	Edf1		ring finger protein 1	Ring1		Rho GTPase activating protein 19	Arhgap19
Pyruvate kinase PKM	Pkm	P11980						EF hand and coiled-coil domain containing 1	Efcc1		RNA binding motif protein 5	Rbm5		prostaglandin I2 receptor	Ptgir
Dolichyl-diphosphooligosaccharide--protein glycosyltransferase subunit 2	Rpn2	A0A0G2K757;P25235						eukaryotic translation initiation factor 3, subunit L	Eif3l		RNA binding motif protein 39	Rbm39		occludin	Ocln
Unconventional myosin-Ib	Myo1b	Q05096						eukaryotic translation initiation factor 4A3	Eif4a3		RNA-binding protein 39-like; RNA binding motif protein 39	LOC100910882; Rbm39		semaphorin 7A (John Milton Hagen blood group)	Sema7a
ATP-dependent 6-phosphofructokinase	Pfkm	A0A0G2KBC7;Q52KS1						ELK4, member of ETS oncogene family	Elk4		secreted protein, acidic, cysteine-rich (osteonectin)	Sparc		yippee-like 4	Ypel4
ATP synthase subunit beta;ATP synthase subunit beta, mitochondrial	Atp5f1b	G3V6D3;P10719						emerin	Emd		serine/arginine-rich splicing factor 10	Srsf10		stomatin	Stom
Transketolase	Tkt	P50137						endonuclease V	Endov		SH3-domain GRB2-like endophilin B2	Sh3glb2		ectodysplasin-A	Eda
Proteasome subunit alpha type-3	Psma3	P18422						esterase D/formylglutathione hydrolase	Esd		signal recognition particle receptor, B subunit	Srprb		myelin protein zero-like 2	Mpzl2
Succinate dehydrogenase [ubiquinone] flavoprotein subunit, mitochondrial	Sdha	Q920L2						extended synaptotagmin-like protein 1	Esyt1		similar to GTL2, imprinted maternally expressed untranslated	RGD1566401		nuclear receptor subfamily 2, group F, member 2	Nr2f2
ATP synthase subunit alpha, mitochondrial	Atp5f1a	P15999						fatty acid binding protein 7, brain	Fabp7		similar to hypothetical protein D630003M21	RGD1563354		flavin containing dimethylaniline monoxygenase 3	Fmo3
Glutamate dehydrogenase 1, mitochondrial	Glud1	P10860						fatty acid desaturase 3	Fads3		similar to transmembrane channel-like protein 6 isoform 1	LOC688280		centromere protein I	Cenpi
Choline dehydrogenase, mitochondrial	Chdh	Q6UPE0						family with sequence similarity 132, member A	Fam132a		small nuclear ribonucleoprotein D1	Snrpd1		family with sequence similarity 227, member A	Fam227a
Calpain-2 catalytic subunit	Capn2	Q07009						family with sequence similarity 172, member A	Fam172a		small nuclear ribonucleoprotein polypeptide N	Snrpn		insulin receptor substrate 1	Irs1
2-oxoglutarate dehydrogenase, mitochondrial	Ogdh	Q5XI78						family with sequence similarity 189, member B	Fam189b		solute carrier family 13 (sodium-dependent dicarboxylate transporter), member 3	Slc13a3		fibulin 1	Fbln1
Creatine kinase U-type, mitochondrial	Ckmt1	Q5BJT9						family with sequence similarity 43, member B	Fam43b		solute carrier family 17 (vesicular glutamate transporter), member 7	Slc17a7		glutamate-rich 4	Erich4
60S ribosomal protein L4	Rpl4	Q6P3V9						family with sequence similarity 89, member A	Fam89a		spen family transcriptional repressor	Spen		deoxyribose-phosphate aldolase	Dera
Eukaryotic translation initiation factor 3 subunit B	Eif3b	Q4G061						F-box protein 2	Fbxo2		sperm associated antigen 9	Spag9		homeo box C6	Hoxc6
DEAH (Asp-Glu-Ala-His) box polypeptide 15 (Predicted), isoform CRA_b	Dhx15	D3ZD97						FK506 binding protein 1b	Fkbp1b		SWI/SNF related, matrix associated, actin dependent regulator of chromatin, subfamily a, member 2	Smarca2		hypothetical LOC288978	LOC288978
ATP-binding cassette, subfamily A (ABC1), member 8a;ATP-binding cassette, subfamily A (ABC1), member 8a	Abca8a	D3ZCF8;D3ZXD2						fibronectin type 3 and SPRY domain-containing protein	Fsd1		TATA box binding protein (Tbp)-associated factor, RNA polymerase I, D	Taf1d		thrombospondin 4	Thbs4
Acyl-CoA thioesterase 9	Acot9	Q5U2X8						FXYD domain-containing ion transport regulator 2	Fxyd2		tensin 2	Tns2		forkhead box K1	Foxk1
40S ribosomal protein S3	Rps3	P62909						glycine cleavage system protein H	Gcsh		thrombomodulin	Thbd		zinc finger protein 3	Zfp113
Laminin subunit alpha 5	Lama5	F1MAN8						growth differentiation factor 1	Gdf1		thrombomodulin	Thbd		neuronal tyrosine-phosphorylated phosphoinositide-3-kinase adaptor 1	Nyap1
DNA damage-binding protein 1	Ddb1	G3V8T4						galactosidase, alpha	Gla		transducin (beta)-like 1 X-linked	Tbl1x		leucine zipper tumor suppressor 2	Lzts2
Extended synaptotagmin-1	Esyt1	Q9Z1X1							Gm20721		ubiquitin protein ligase E3 component n-recognin 2	Ubr2		polyamine modulated factor 1 binding protein 1	Pmfbp1
ATP-citrate synthase	Acly	A0A0G2K5E7;G3V888							Gm43518		UDP-glucose glycoprotein glucosyltransferase 2	Uggt2		sparc/osteonectin, cwcv and kazal like domains proteoglycan 1	Spock1
Dynamin-1-like protein	Dnm1l	O35303						GDP-mannose pyrophosphorylase A	Gmppa		uncharacterized LOC100910650	LOC100910650		Meis homeobox 2	Meis2
Alpha-soluble NSF attachment protein	Napa	P54921						G protein-coupled receptor 75	Gpr75		uncharacterized LOC102555400	LOC102555400		C-C motif chemokine ligand 2	Ccl2
Hydroxymethylglutaryl-CoA synthase, cytoplasmic	Hmgcs1	P17425						glutathione S-transferase, mu 1	Gstm1		uncharacterized LOC103690480	LOC103690480		period circadian regulator 2	Per2
Flotillin 2, isoform CRA_d;Flot2 protein;Flotillin-2	Flot2	A0A0G2JXA8;Q5XIW9;Q9Z2S9						histocompatibility 2, T region locus 23	H2-T23		zinc finger protein 292	Zfp292		DNA-damage-inducible transcript 4-like	Ddit4l
Spectrin beta chain	Sptbn1	A0A0G2K8W9;G3V6S0						H2A histone family, member J	H2afj		zinc finger protein 385A	Zfp385a		peptidyl arginine deiminase 2	Padi2
26S proteasome regulatory subunit 8	Psmc5	P62198						H2A histone family, member Z	H2afz		zyxin	Zyx		neural precursor cell expressed, developmentally down-regulated 9	Nedd9
Laminin subunit beta 1	Lamb1	D3ZQN7						hydroxyacyl glutathione hydrolase	Hagh					sortilin-related VPS10 domain containing receptor 1	Sorcs1
NADH dehydrogenase [ubiquinone] 1 alpha subcomplex subunit 10, mitochondrial	Ndufa10	Q561S0						hedgehog acyltransferase-like	Hhatl					nudix hydrolase 11	Nudt11
Heat shock cognate 71 kDa protein	Hspa8	P63018						histone cluster 3, H2ba	Hist3h2ba					lymphatic vessel endothelial hyaluronan receptor 1	Lyve1
Vesicle amine transport 1-like	Vat1l	M0R3N4						heat shock protein 8	Hspa8					noncompact myelin associated protein	Ncmap
Laminin subunit gamma 1	Lamc1	F1MAA7						isocitrate dehydrogenase 3 beta	Idh3b					Wnt family member 2B	Wnt2b
Inositol 1,4,5-trisphosphate receptor type 3;Inositol 1,4,5-trisphosphate receptor type 3	Itpr3	C7E1V1;Q63269						isocitrate dehydrogenase 3 , gamma	Idh3g					heparan sulfate-glucosamine 3-sulfotransferase 2	Hs3st2
Retinal dehydrogenase 1	Aldh1a1	A0A0H2UHP1;P51647						intraflagellar transport 122	Ift122					S100 calcium-binding protein A4	S100a4
Histone H4	Hist1h4b	P62804						interferon gamma induced GTPase	Igtp					forkhead box D1	Foxd1
Coatomer subunit alpha	Copa	G3V6T1						interleukin 15 receptor, alpha chain	Il15ra					interferon induced with helicase C domain 1	Ifih1
EH domain-containing protein 2	Ehd2	Q4V8H8						Kv channel-interacting protein 2	Kcnip2					SHC adaptor protein 4	Shc4
Integrin beta	Itgb4	A0A0G2K4V5;F1LSD3						Kv channel interacting protein 4	Kcnip4					cadherin 20	Cdh20
Trifunctional enzyme subunit beta, mitochondrial	Hadhb	Q60587						keratin 28	Krt28					von Willebrand factor A domain containing 7	Vwa7
Eukaryotic translation initiation factor 4A1	Eif4a1	Q6P3V8						lmbt-like 2	L3mbtl2					SP110 nuclear body protein	Sp110
Serine--tRNA ligase, cytoplasmic	Sars	A0A0G2JZG7						late endosomal/lysosomal adaptor, MAPK and MTOR activator 5	Lamtor5					coagulation factor XIII A1 chain	F13a1
Filamin B	Flnb	A0A0G2JXT8;D4A8D5						leucine carboxyl methyltransferase 1	Lcmt1					potassium voltage-gated channel subfamily C member 1	Kcnc1
Tubulin beta chain	Tubb4b	G3V7C6						leucine rich repeat and Ig domain containing 2	Lingo2					secreted frizzled-related protein 4	Sfrp4
Syntrophin, basic 1 (Predicted)	Sntb1	D3ZWC6						LPS-induced TN factor	Litaf					ribosomal protein S6	Rps6
COP9 signalosome complex subunit 4	Cops4	Q68FS2						leucine rich repeat containing 55	Lrrc55					transient receptor potential cation channel, subfamily V, member 3	Trpv3
Alpha glucosidase 2 alpha neutral subunit (Predicted)	Ganab	D3ZAN3						latexin	Lxn					FXYD domain-containing ion transport regulator 3	Fxyd3
Methionyl-tRNA synthetase	Mars	D3Z941						LYR motif containing 2	Lyrm2					SEM1, 26S proteasome complex subunit	Sem1
40S ribosomal protein S4;40S ribosomal protein S4, X isoform;40S ribosomal protein S4	Rps4x	A0A0H2UHX3;P62703;X1WI37						mediator complex subunit 6	Med6					ATP binding cassette subfamily A member 1	Abca1
CAP-Gly domain-containing linker protein 2	Clip2	G3V949						migration and invasion enhancer 1	Mien1					adaptor related protein complex 2 subunit alpha 1	Ap2a1
Protein disulfide-isomerase A6	Pdia6	A0A0G2JSZ5;Q63081						monocyte to macrophage differentiation-associated	Mmd					GLI family zinc finger 1	Gli1
Dystrophin	Dmd	P11530						MOB kinase activator 1A	Mob1a					sterile alpha motif domain containing 4A	Samd4a
Microtubule-associated protein 1A	Map1a	A0A0G2K5C6						MOB kinase activator 3B	Mob3b					protein kinase N3	Pkn3
Microtubule-associated protein	Map4	A0A0G2JW88						MOK protein kinase	Mok					carbohydrate sulfotransferase 1	Chst1
Alpha-actinin-4	Actn4	A0A0G2K013;Q9QXQ0						membrane protein, palmitoylated 4	Mpp4					glutathione S-transferase mu 1	Gstm1
RCG24674, isoform CRA_b	Synm	G3V9G5						MpV17 mitochondrial inner membrane protein	Mpv17					keratin 19	Krt19
Heterogeneous nuclear ribonucleoprotein A3	Hnrnpa3	Q6URK4						mitochondrial ribosomal protein L18	Mrpl18					cadherin 6	Cdh6
T-complex protein 1 subunit gamma	Cct3	Q6P502						mitochondrial ribosomal protein L34	Mrpl34					seizure related 6 homolog like 2	Sez6l2
Peroxiredoxin;Peroxiredoxin-5, mitochondrial	Prdx5	A0A0G2JSS8;Q9R063						mitochondrial ribosomal protein L36	Mrpl36					transcription elongation factor A like 3	Tceal3
Long-chain specific acyl-CoA dehydrogenase, mitochondrial	Acadl	P15650						mitochondrial ribosomal protein L42	Mrpl42					mitogen-activated protein kinase kinase kinase 6	Map3k6
NADH-cytochrome b5 reductase 3	Cyb5r3	P20070						mitochondrial ribosomal protein S36	Mrps36					sushi domain containing 1	Susd1
Leucyl-tRNA synthetase	Lars	Q5PPJ6						Mitochondrially encoded NADH dehydrogenase 1	mt-Nd1					TATA-box binding protein associated factor 5	Taf5
Heterogeneous nuclear ribonucleoprotein F	Hnrnpf	Q794E4						mechanistic target of rapamycin	Mtor					pancreatic lipase	Pnlip
Aminoacylase-1A	Acy1a	Q6AYS7						Max dimerization protein 3	Mxd3					small nuclear ribonucleoprotein U11/U12 subunit 35	Snrnp35
Collagen type XV alpha 1 chain;Collagen alpha-1(XV) chain-like	Col15a1;LOC108348074	A0A0G2JV12;F1LPD0						NADH dehydrogenase 1 alpha subcomplex, 4	Ndufa4					growth arrest-specific 1	Gas1
Myosin heavy chain 14	Myh14	F1LNF0						NADH dehydrogenase 1 alpha subcomplex, 8	Ndufa8					solute carrier family 6 member 13	Slc6a13
LDL receptor-related protein 1	Lrp1	G3V928						NADH dehydrogenase 1 alpha subcomplex assembly factor 7	Ndufaf7					RIMS binding protein 2	Rimbp2
Aldehyde dehydrogenase family 6, subfamily A1, isoform CRA_b;Methylmalonate-semialdehyde dehydrogenase [acylating], mitochondrial	Aldh6a1	G3V7J0;Q02253						NADH dehydrogenase Fe-S protein 8	Ndufs8					SV2 related protein	Svop
RCG43947	Txndc5	D3ZZC1						neural precursor cell expressed, developmentally down-regulated gene 9	Nedd9					mitochondrial amidoxime reducing component 2	Mtarc2
2',3'-cyclic-nucleotide 3'-phosphodiesterase	Cnp	P13233						nerve growth factor receptor	Ngfr					secreted frizzled-related protein 5	Sfrp5
Coatomer subunit beta'	Copb2	O35142						nipsnap homolog 3B	Nipsnap3b					flavin containing dimethylaniline monoxygenase 2	Fmo2
Glutamyl-prolyl-tRNA synthetase	Eprs	A0A0G2JZI2						NME/NM23 nucleoside diphosphate kinase 2	Nme2					peptidylprolyl isomerase C	Ppic
Serine (Or cysteine) proteinase inhibitor, clade H, member 1, isoform CRA_b	Serpinh1	Q5RJR9						neurotrophic tyrosine kinase, receptor, type 1	Ntrk1					transmembrane protein 196	Tmem196
Creatine kinase B-type	Ckb	P07335						oligodendrocyte myelin glycoprotein	Omg					epsin 3	Epn3
Peripherin	Prph	P21807						oligosaccharyltransferase complex subunit 4	Ost4					kelch domain containing 8A	Klhdc8a
Ubiquitin carboxyl-terminal hydrolase isozyme L1	Uchl1	Q00981						platelet-activating factor acetylhydrolase 2	Pafah2					cyclin-dependent kinase inhibitor 1C	Cdkn1c
Annexin A2	Anxa2	Q07936						prostate androgen-regulated mucin-like protein 1	Parm1					transcobalamin 2	Tcn2
Dihydrolipoyl dehydrogenase, mitochondrial	Dld	Q6P6R2						pterin 4 alpha carbinolamine dehydratase/dimerization cofactor of hepatocyte nuclear factor 1 alpha 2	Pcbd2					homeodomain interacting protein kinase 2	Hipk2
Src substrate cortactin;Cortactin, isoform CRA_c;Src substrate cortactin	Cttn	A0A0G2JZ13;D3ZGE6;Q66HL2						protocadherin beta 9	Pcdhb9					mitochondrial poly(A) polymerase	Mtpap
COP9 signalosome subunit 5	Cops5	F7EUU4						peroxisomal biogenesis factor 11 beta	Pex11b					microfibril associated protein 5	Mfap5
Myelin protein P0	Mpz	P06907						progesterone receptor membrane component 2	Pgrmc2					SAS-6 centriolar assembly protein	Sass6
Eukaryotic translation initiation factor 3 subunit A	Eif3a	Q1JU68						phosphohistidine phosphatase 1	Phpt1					proteasome assembly chaperone 4	Psmg4
Thioredoxin-related transmembrane protein 3	Tmx3	M0R402						phospholipid phosphatase 1	Plpp1					C-terminal binding protein 2	Ctbp2
Threonine--tRNA ligase, cytoplasmic;Threonine--tRNA ligase, cytoplasmic	Tars;Tars1	A0A0G2K9V6;Q5XHY5						proline-rich nuclear receptor coactivator 2	Pnrc2					smoothelin	Smtn
Citrate synthase	Cs	G3V936						polymerase I polypeptide C	Polr1c					nocturnin	Noct
Voltage-dependent anion-selective channel protein 1	Vdac1	Q9Z2L0						polymerase II polypeptide J	Polr2j					RAB11 family interacting protein 4	Rab11fip4
Malic enzyme	Me2	A0A0G2K502;D3ZJH9						pancreatic progenitor cell differentiation and proliferation factor	Ppdpf					isochorismatase domain containing 2b	Isoc2b
Thioredoxin	Txn	P11232						protein phosphatase 1, catalytic subunit, alpha isoform	Ppp1ca					G protein-coupled receptor 139	Gpr139
A-kinase anchor protein 12	Akap12	Q5QD51						PRA1 domain family 2	Praf2					transcription elongation factor A3	Tcea3
Mitochondrial import receptor subunit TOM70	Tomm70	Q75Q39						peroxiredoxin 5	Prdx5					metallo-beta-lactamase domain containing 1	Mblac1
G3BP stress granule assembly factor 1	G3bp1	D3ZYS7						proteoglycan 4	Prg4					glutathione S-transferase, theta 3	Gstt3
AHNAK nucleoprotein	Ahnak	A0A0G2JUA5						protein-kinase, interferon-inducible double stranded RNA dependent inhibitor, repressor of	Prkrir					spire-type actin nucleation factor 2	Spire2
BWK4	Erp44	Q5VLR5						protein kinase, X-linked	Prkx					piezo-type mechanosensitive ion channel component 1	Piezo1
Laminin subunit alpha 4	Lama4	F1LTF8						proteasome subunit, alpha type 2	Psma2					TLC domain containing 3B	Tlcd3b
Nidogen-1	Nid1	F1LM84						phosphatidylserine synthase 1	Ptdss1					NFKB inhibitor alpha	Nfkbia
Arp2/3 complex 34 kDa subunit;Actin-related protein 2/3 complex subunit 2	Arpc2	A0A0G2K9A2;P85970						protein tyrosine phosphatase 4a3	Ptp4a3					WD repeat containing, antisense to TP53	Wrap53
Heterogeneous nuclear ribonucleoprotein Q	Syncrip	M0R735						protein tyrosine phosphatase, receptor type, F	Ptprf					dual specificity phosphatase 5	Dusp5
Heterogeneous nuclear ribonucleoprotein A1	Hnrnpa1	P04256;Q5I0M7;Q6P6G9						PX domain containing 1	Pxdc1					protein phosphatase 1, regulatory subunit 3B	Ppp1r3b
Dynamin-like 120 kDa protein, mitochondrial	Opa1	Q2TA68						Rab acceptor 1	Rabac1					TPX2, microtubule nucleation factor	Tpx2
Acyl-coenzyme A thioesterase 1	Acot1	O88267						RAD54 like	Rad54l					histamine receptor H3	Hrh3
Collagen type VI alpha 1 chain	Col6a1	D3ZUL3						RAD9 checkpoint clamp component A	Rad9a					inositol monophosphatase 2	Impa2
Acetyl-CoA acetyltransferase, cytosolic	Acat2	Q5XI22						reticulocalbin 3, EF-hand calcium binding domain	Rcn3					EGF containing fibulin extracellular matrix protein 2	Efemp2
Eukaryotic translation initiation factor 3 subunit D	Eif3d	Q6AYK8						RFT1 homolog	Rft1					peroxisomal biogenesis factor 10	Pex10
Pcyox1l protein	Pcyox1l	B5DEI0						rhodopsin	Rho					ankyrin repeat domain 52	Ankrd52
Peptidyl-prolyl cis-trans isomerase A	Ppia	P10111						ribonuclease, RNase A family 4	Rnase4					ArfGAP with coiled-coil, ankyrin repeat and PH domains 2	Acap2
Collagen type VI alpha 2 chain	Col6a2	F1LNH3						ribonuclease/angiogenin inhibitor 1	Rnh1					ATP-binding cassette, subfamily G (WHITE), member 3-like 1	Abcg3l1
Glucose-6-phosphate 1-dehydrogenase	G6pdx	P05370						reactive oxygen species modulator 1	Romo1					ephrin B3	Efnb3
Annexin	Anxa6	Q6IMZ3						ribosomal protein L10A	Rpl10a					solute carrier family 9 member A3	Slc9a3
NAC alpha domain-containing	Nacad	F1M6E5						ribosomal protein L23A	Rpl23a					solute carrier family 47 member 1	Slc47a1
Phosphatidylserine lipase ABHD16A	Abhd16a	Q6MG55						ribosomal protein L37	Rpl37					solute carrier family 17 member 7	Slc17a7
3-hydroxyacyl-CoA dehydrogenase type-2	Hsd17b10	B0BMW2;O70351						ribosomal protein L39	Rpl39					erythrocyte membrane protein band 4.1 like 4B	Epb41l4b
Aminoacyl tRNA synthetase complex-interacting multifunctional protein 1	Aimp1	Q4G079						reprimo, TP53 dependent G2 arrest mediator candidate	Rprm					protocadherin 8	Pcdh8
Annexin A5	Anxa5	P14668						ribosomal protein S2	Rps2					Scm polycomb group protein homolog 1	Scmh1
Dolichyl-diphosphooligosaccharide--protein glycosyltransferase 48 kDa subunit	Ddost	Q641Y0						ribosomal protein S29	Rps29					heparin-binding EGF-like growth factor	Hbegf
ER membrane protein complex subunit 1	Emc1	D4A994						Ras-related GTP binding A	Rraga					pannexin 2	Panx2
Exportin-1	Xpo1	Q80U96						reticulon 4 receptor-like 1	Rtn4rl1					radial spoke head component 1	Rsph1
[F-actin]-monooxygenase MICAL1	Mical1	D3ZBP4						RWD domain containing 1	Rwdd1					SH3 and PX domains 2A	Sh3pxd2a
Prolargin	Prelp	Q9EQP5						S-antigen, retina and pineal gland	Sag					nuclear receptor subfamily 1, group D, member 1	Nr1d1
Nucleoside diphosphate kinase B	Nme2	P19804						serine carboxypeptidase 1	Scpep1					natriuretic peptide receptor 3	Npr3
60S ribosomal protein L27	Rpl27	P61354						succinate dehydrogenase complex, subunit B, iron sulfur	Sdhb					salt-inducible kinase 2	Sik2
Voltage-gated potassium channel subunit beta-2	Kcnab2	P62483						SEC14-like lipid binding 1	Sec14l1					insulin receptor substrate 3	Irs3
CD166 antigen	Alcam	O35112						stress-associated endoplasmic reticulum protein family member 2	Serp2					pleckstrin homology domain containing A7	Plekha7
Terpene cyclase/mutase family member	Lss	A0A0G2JVC8						serine peptidase inhibitor, clade A, member 3N	Serpina3n					trophoblast glycoprotein-like	Tpbgl
Na(+)/H(+) exchange regulatory cofactor NHE-RF1	Slc9a3r1	Q9JJ19						serine peptidase inhibitor, clade G, member 1	Serping1					ATPase plasma membrane Ca2+ transporting 2	Atp2b2
Target of myb1-like 2 membrane-trafficking protein	Tom1l2	A0A0G2K9L2						shisa family member 5	Shisa5					C-type lectin domain family 3, member B	Clec3b
Collagen type VI alpha 6 chain	Col6a6	D3ZL10						solute carrier family 25 , member 3	Slc25a3					neuronal regeneration related protein	Nrep
AP-1 complex subunit mu-1	Ap1m1	Q32Q06						solute carrier family 30 , member 6	Slc30a6					pterin-4 alpha-carbinolamine dehydratase 2	Pcbd2
ATP synthase subunit f, mitochondrial	Atp5mf	D3ZAF6						solute carrier family 3 , member 2	Slc3a2					neurocan	Ncan
Lumican	Lum	P51886						solute carrier family 48 , member 1	Slc48a1					G0/G1switch 2	G0s2
Septin-8;Septin 8 (Predicted)	Sept8	A0A0G2K7G7;G3V9Z6						solute carrier family 6 , member 15	Slc6a15					ubiquitin specific peptidase 49	Usp49
Transmembrane emp24 domain-containing protein 9	Tmed9	Q5I0E7						single-pass membrane protein with aspartate rich tail 1	Smdt1					solute carrier organic anion transporter family, member 2a1	Slco2a1
Monoglyceride lipase	Mgll	Q8R431						single-strand selective monofunctional uracil DNA glycosylase	Smug1					refilin A	Rflna
Vacuolar protein sorting-associated protein 45	Vps45	O08700						small nuclear ribonucleoprotein polypeptide G	Snrpg					retinoic acid receptor, alpha	Rara
EPM2A-interacting protein 1	Epm2aip1	F1M471						sterol O-acyltransferase 2	Soat2					ribosomal protein L39	Rpl39
Extended synaptotagmin 2	Esyt2	D3ZJ32						superoxide dismutase 1, soluble	Sod1					dehydrogenase/reductase 2	Dhrs2
Methanethiol oxidase	Selenbp1	F1LRJ9;Q8VIF7						sorbin and SH3 domain containing 1	Sorbs1					vitamin K epoxide reductase complex, subunit 1	Vkorc1
Peroxiredoxin-6	Prdx6	O35244						serine peptidase inhibitor, Kazal type 10	Spink10					interleukin 13 receptor subunit alpha 2	Il13ra2
GCN1 activator of EIF2AK4	Gcn1	F1LRI5						syntaxin 2	Stx2					vesicle-associated membrane protein 5	Vamp5
Snta1 protein	Snta1	B5DFL0						syncytin b	Synb					growth arrest-specific 2 like 3	Gas2l3
NADPH--cytochrome P450 reductase	Por	P00388						synaptogyrin 3	Syngr3					serine/threonine kinase 10	Stk10
Dual specificity protein phosphatase 15;Dual specificity phosphatase-like 15 (Predicted), isoform CRA_b	Dusp15	B4F7B7;M0RD87						transgelin 3	Tagln3					vasorin	Vasn
Microtubule-associated protein	Mapt	D4A1Q2;F1LST4						testis development related protein	Tdrp					calcium binding protein 1	Cabp1
Ras-related protein Rab-2A	Rab2a	F1LP82						transglutaminase 2, C polypeptide	Tgm2					coiled-coil-helix-coiled-coil-helix domain containing 1	Chchd1
Acetyl-CoA carboxylase 1	Acaca	P11497						THO complex 7	Thoc7					inositol polyphosphate-5-phosphatase J	Inpp5j
Dystroglycan 1	Dag1	F1M8K0						translocase of inner mitochondrial membrane 8B	Timm8b					Rab40b, member RAS oncogene family	Rab40b
Creatine kinase M-type	Ckm	A0A0G2JSP8						translocase of inner mitochondrial membrane 9	Timm9					laminin subunit gamma 3	Lamc3
ELAV-like protein 1	Elavl1	B5DF91						transmembrane protein 106B	Tmem106b					protein tyrosine phosphatase, non-receptor type 13	Ptpn13
Rhotekin	Rtkn	Q6V7V2						transmembrane protein 120B	Tmem120b					forkhead box C1	Foxc1
DEAD-box helicase 6	Ddx6	D3ZD73						transmembrane protein 126A	Tmem126a					lamin B1	Lmnb1
Large proline-rich protein BAG6	Bag6	Q6MG49						transmembrane protein 129	Tmem129					prolyl-tRNA synthetase associated domain containing 1	Prorsd1
Laminin subunit alpha 2	Lama2	F1M614						transmembrane protein 14C	Tmem14c					centrosomal protein 44	Cep44
Alpha-galactosidase	Gla	D3ZJF9						transmembrane protein 53	Tmem53					small integral membrane protein 26	Smim26
Very-long-chain (3R)-3-hydroxyacyl-CoA dehydratase	Hacd3	D4ABI7						TMEM9 domain family, member B	Tmem9b					phospholipid scramblase 2	Plscr2
STT3 oligosaccharyltransferase complex catalytic subunit A	Stt3a	A0A0G2JWH5;B4F7C9						tumor necrosis factor, alpha-induced protein 8-like 3	Tnfaip8l3					ribosomal protein S21	Rps21
Cell adhesion molecule L1-like	Chl1	M0RC17						tonsoku-like, DNA repair protein	Tonsl					Fc fragment of IgE receptor Ig	Fcer1g
N(G),N(G)-dimethylarginine dimethylaminohydrolase 2	Ddah2	Q6MG60						tubulin polyglutamylase complex subunit 2	Tpgs2					CDC42 binding protein kinase gamma	Cdc42bpg
Septin-9	Sept9	Q9QZR6						translocating chain-associating membrane protein 1	Tram1					MAS related GPR family member F	Mrgprf
Myocardial ischemic preconditioning associated protein 7;Paxillin	Pxn	Q1EG89;Q66H76						TNF receptor-associated protein 1	Trap1					glutamate ionotropic receptor NMDA type subunit 3B	Grin3b
Proteasome (Prosome, macropain) 26S subunit, non-ATPase, 6	Psmd6	Q6PCT9						tripartite motif-containing 11	Trim11					mitogen-activated protein kinase kinase kinase 9	Map3k9
Reticulocalbin 1	Rcn1	D3ZUB0						transient receptor potential cation channel, subfamily V, member 1	Trpv1					RAD54 like 2	Rad54l2
Apolipoprotein E	Apoe	A0A0G2K151;P02650						tetraspanin 17	Tspan17					ubiquinol-cytochrome c reductase binding protein	Uqcrb
RCG25591, isoform CRA_a	Stt3b	B2RYD7						tubulin, beta 4B class IVB	Tubb4b					ITPRIP like 1	Itpripl1
Synaptosomal-associated protein 25	Snap25	P60881						TYRO3 protein tyrosine kinase 3	Tyro3					Eph receptor A4	Epha4
Caprin-1	Caprin1	A0A0G2K8H0;Q5M9G3						uncoupling protein 1	Ucp1					GDNF family receptor alpha 4	Gfra4
Calponin-3	Cnn3	P37397						UFM1-specific peptidase 2	Ufsp2					leukotriene C4 synthase	Ltc4s
Reticulocalbin-2	Rcn2	Q62703						ubiquinol cytochrome c reductase core protein 2	Uqcrc2					coiled-coil domain containing 59	Ccdc59
Bleomycin hydrolase	Blmh	A1A5L1;P70645						ubiquinol-cytochrome c reductase, complex III subunit VII	Uqcrq					DM1 protein kinase	Dmpk
40S ribosomal protein SA	Rpsa	P38983						unconventional SNARE in the ER 1 homolog	Use1					interleukin 16	Il16
Acyl-coenzyme A oxidase;Peroxisomal acyl-coenzyme A oxidase 1	Acox1	F1LQC1;P07872						upregulated during skeletal muscle growth 5	Usmg5					rhomboid like 3	Rhbdl3
Ribosomal protein S19-like2;Ribosomal protein S19-like;40S ribosomal protein S19	Rps19l2;LOC100362339;Rps19	A0A0H2UI38;D4A6G6;P17074						vascular endothelial zinc finger 1	Vezf1					cytosolic iron-sulfur assembly component 2A	Ciao2a
Peptidylprolyl isomerase	Fkbp3	G3V6L9						WW domain binding protein 2	Wbp2					serine (or cysteine) peptidase inhibitor, clade B, member 1b	Serpinb1b
Reticulocalbin-3	Rcn3	A0A0G2K022;I6L9G5						WD repeat domain 35	Wdr35					carnosine synthase 1	Carns1
ATP-binding cassette sub-family D member 3	Abcd3	P16970						WD repeat, SAM and U-box domain containing 1	Wdsub1					CCAAT/enhancer binding protein alpha	Cebpa
RCG55706	Stam	B5DF55						YTH domain family 2	Ythdf2					vimentin	Vim
RAB14, member RAS oncogene family;Ras-related protein Rab-14	Rab14	B0BMW0;P61107						tyrosine 3-monooxygenase/tryptophan 5-monooxygenase activation protein, theta polypeptide	Ywhaq					somatomedin B and thrombospondin, type 1 domain containing	Sbspon
Nestin	Nes	G3V8F8;P21263						zinc finger protein 386	Zfp386					xanthine dehydrogenase	Xdh
Alkylglycerone-phosphate synthase	Agps	F1M9Q8						zinc finger protein 467	Zfp467					transmembrane protein 35B	Tmem35b
Heme oxygenase 2	Hmox2	P23711						zyxin	Zyx					killer cell lectin like receptor G2	Klrg2
T-complex protein 1 subunit epsilon	Cct5	Q68FQ0						ATP-binding cassette, sub-family A , member 7	Abca7					adhesion G protein-coupled receptor D1	Adgrd1
WASH complex subunit 5	Washc5	F1M1B3						abhydrolase domain containing 17C	Abhd17c					WASP family member 2	Wasf2
Similar to 60S acidic ribosomal protein P2;60S acidic ribosomal protein P2	H4c2;H4f16;Hist1h4m	D4A4D5;P02401						apoptotic chromatin condensation inducer 1	Acin1					RAP1 GTPase activating protein 2	Rap1gap2
G3BP stress granule assembly factor 2	G3bp2	Q6AY21						a disintegrin-like and metallopeptidase with thrombospondin type 1 motif, 15	Adamts15					toll-like receptor 3	Tlr3
Protein ERGIC-53	Lman1	A0A0G2JXC1;F1LRA1;Q62902						ArfGAP with dual PH domains 1	Adap1					D-box binding PAR bZIP transcription factor	Dbp
Alpha-2-HS-glycoprotein	Ahsg	P24090						adenosine A2a receptor	Adora2a					X-ray repair cross complementing 3	Xrcc3
Casein kinase II subunit alpha	Csnk2a1	P19139						Adrenergic, beta, receptor kinase 1	Adrbk1					solute carrier family 50 member 1	Slc50a1
Intracellular hyaluronan-binding protein 4	Habp4	A1L1K8						expressed sequence AI597479	AI597479					RAB12, member RAS oncogene family	Rab12
Dual-specificity phosphatase 3	Dusp3	A0A0G2K3I9;G3V9L3						A kinase anchor protein 1	Akap1					macrophage stimulating 1 receptor	Mst1r
Far upstream element-binding protein 2	Khsrp	A0A0G2K2B3;M0R961;Q99PF5						AKT1 substrate 1	Akt1s1					SH2 domain containing 4B	Sh2d4b
Peroxisomal membrane protein PEX14	Pex14	Q642G4						acidic nuclear phosphoprotein 32 family, member B	Anp32b					UDP glucuronosyltransferase family 1 member A6	Ugt1a6
Nucleobindin-1	Nucb1	Q63083						adaptor protein complex AP-1, sigma 1	Ap1s1					junctophilin 3	Jph3
Muscular LMNA-interacting protein (Fragment);Muscular LMNA-interacting protein	Mlip	A0A096MJS3;A0A096MK47						aprataxin and PNKP like factor	Aplf					zinc finger homeobox 3	Zfhx3
Myc box-dependent-interacting protein 1	Bin1	O08839						ADP-ribosylation factor 2	Arf2					ubiquitin specific peptidase 35	Usp35
Calmodulin-1;Calmodulin-2;Calmodulin-3	Calm1;Calm2;Calm3	P0DP29;P0DP30;P0DP31						Rho GTPase activating protein 26	Arhgap26					immunoglobulin superfamily, member 11	Igsf11
Negative regulator of ubiquitin-like proteins 1	Nub1	F7ES73						Rho guanine nucleotide exchange factor 25	Arhgef25					ATP binding cassette subfamily B member 1A	Abcb1a
Tropomyosin alpha-4 chain	Tpm4	P09495						armadillo repeat containing 8	Armc8					cornichon family AMPA receptor auxiliary protein 2	Cnih2
ADP-ribosylation factor-like protein 1	Arl1	P61212						aryl hydrocarbon receptor nuclear translocator	Arnt					cellular communication network factor 5	Ccn5
Neural cell adhesion molecule L1	L1cam	A0A0G2KA95;D3ZPC4						arrestin domain containing 1	Arrdc1					apolipoprotein L, 3	Apol3
NADH dehydrogenase [ubiquinone] flavoprotein 2, mitochondrial	Ndufv2	P19234						arrestin domain containing 3	Arrdc3					glycerol-3-phosphate dehydrogenase 1	Gpd1
Apolipoprotein A-I	Apoa1	P04639						ATPase, Ca++ transporting, plasma membrane 1	Atp2b1					zinc finger protein 263	Zfp263
Dynactin subunit 2	Dctn2	A0A0G2JUC7;Q6AYH5						ATPase, Ca++ transporting, plasma membrane 4	Atp2b4					cadherin 5	Cdh5
Proteasome (Prosome, macropain) activator subunit 1	Psme1	Q6P9V7						ATPase, H+ transporting, lysosomal V0 subunit A1	Atp6v0a1					glycoprotein integral membrane 1	Ginm1
Stathmin (Fragment);Stathmin	Stmn1	A0A096MK73;P13668						BCL2-antagonist/killer 1	Bak1					zinc finger protein 394	Zfp394
Phosphoglucomutase 2-like 1	Pgm2l1	D3Z955						cDNA sequence BC005561	BC005561					neuronal calcium sensor 1	Ncs1
SPARC	Sparc	P16975						biogenesis of lysosomal organelles complex-1, subunit 5, muted	Bloc1s5					F-box protein 2	Fbxo2
Actin-related protein 2/3 complex subunit 3	Arpc3	B2GV73						BLOC-1 related complex subunit 6	Borcs6					nuclear factor, erythroid 2-like 2	Nfe2l2
Programmed cell death 5	Pdcd5	D4ADF5						B cell translocation gene 1, anti-proliferative	Btg1					otoferlin	Otof
Parvalbumin alpha	Pvalb	P02625						calpain 1	Capn1					adrenoceptor alpha 1A	Adra1a
Thymosin beta-4	Tmsb4x	P62329						cysteinyl-tRNA synthetase	Cars					solute carrier family 13 member 4	Slc13a4
Mast cell carboxypeptidase A;Mast cell carboxypeptidase A (Fragment)	Cpa3	F1M7S4;P21961						coiled-coil domain containing 157	Ccdc157					F-box and leucine-rich repeat protein 7	Fbxl7
Cullin 2	Cul2	A0A0G2K761;D4A0H4						coiled-coil domain containing 34	Ccdc34					spen family transcriptional repressor	Spen
2-hydroxyacylsphingosine 1-beta-galactosyltransferase	Ugt8	Q09426						coiled-coil domain containing 71 like	Ccdc71l					glutaminase 2	Gls2
Ferritin heavy chain;Ferritin	Fth1	P19132;Q66HI5						chaperonin containing Tcp1, subunit 8	Cct8					TNFAIP3 interacting protein 2	Tnip2
Leucine-rich repeat-containing protein 57	Lrrc57	A0A0G2KBC0;F8WFF9;Q5FVI3						cyclin-dependent kinase 11B	Cdk11b					neurexin 2	Nrxn2
Apolipoprotein A-IV	Apoa4	P02651						centrin 2	Cetn2					serpin family F member 1	Serpinf1
ATP synthase-coupling factor 6, mitochondrial	Atp5pf	P21571						checkpoint with forkhead and ring finger domains	Chfr					LIM zinc finger domain containing 2	Lims2
Acyl-CoA-binding protein	Dbi	P11030;Q6TXF3						CDKN1A interacting zinc finger protein 1	Ciz1					calbindin 2	Calb2
Protein S100-B	S100b	P04631						creatine kinase, brain	Ckb					ubiquitin D	Ubd
								chloride channel, voltage-sensitive 2	Clcn2					ATPase phospholipid transporting 11A	Atp11a
								claudin 19	Cldn19					gap junction protein, beta 1	Gjb1
								CAP-GLY domain containing linker protein 2	Clip2					CUGBP, Elav-like family member 6	Celf6
								demethyl-Q 7	Coq7					collagen type VIII alpha 2 chain	Col8a2
								cytoplasmic polyadenylation element binding protein 3	Cpeb3					sulfotransferase family 1A member 1	Sult1a1
								cystinosis, nephropathic	Ctns					collagen type V alpha 1 chain	Col5a1
								cytosolic thiouridylase subunit 2	Ctu2					semaphorin 3D	Sema3d
								cysteinyl leukotriene receptor 2	Cysltr2					jagged canonical Notch ligand 1	Jag1
								DEAD box polypeptide 19b	Ddx19b					dermatopontin	Dpt
								DEAD box polypeptide 56	Ddx56					tRNA-histidine guanylyltransferase 1-like	Thg1l
								diacylglycerol kinase zeta	Dgkz					gamma-glutamyltransferase 7	Ggt7
								dematin actin binding protein	Dmtn					ATPase family, AAA domain containing 2	Atad2
								dedicator of cytokinesis 6	Dock6					Rho guanine nucleotide exchange factor 33	Arhgef33
								dedicator of cytokinesis 9	Dock9					caspase 12	Casp12
								dipeptidylpeptidase 8	Dpp8					retinoic acid receptor, gamma	Rarg
								developmentally regulated GTP binding protein 2	Drg2					nuclear receptor subfamily 4, group A, member 1	Nr4a1
								emopamil binding protein-like	Ebpl					PR/SET domain 8	Prdm8
								eukaryotic translation elongation factor 1 delta	Eef1d					protein tyrosine kinase 2 beta	Ptk2b
								euchromatic histone lysine N-methyltransferase 2	Ehmt2					TNF superfamily member 13	Tnfsf13
								eukaryotic translation initiation factor 2B, subunit 4 delta	Eif2b4					Fms related receptor tyrosine kinase 3	Flt3
								eukaryotic translation initiation factor 2B, subunit 5 epsilon	Eif2b5					phospholipase A2 group IVB	Pla2g4b
								eukaryotic translation initiation factor 3, subunit B	Eif3b					pellino E3 ubiquitin protein ligase family member 2	Peli2
								ELMO/CED-12 domain containing 2	Elmod2					oxidative stress induced growth inhibitor 1	Osgin1
								ESF1 nucleolar pre-rRNA processing protein homolog	Esf1					semaphorin 4C	Sema4c
								Ewing sarcoma breakpoint region 1	Ewsr1					cytochrome c oxidase subunit 7B	Cox7b
								fumarylacetoacetate hydrolase domain containing 1	Fahd1					RAD51 associated protein 1	Rad51ap1
								family with sequence similarity 120, member C	Fam120c					procollagen-lysine, 2-oxoglutarate 5-dioxygenase 3	Plod3
								family with sequence similarity 189, member A2	Fam189a2					myosin binding protein H	Mybph
								family with sequence similarity 195, member B	Fam195b					immunoglobulin superfamily containing leucine-rich repeat	Islr
								family with sequence similarity 213, member A	Fam213a					sepiapterin reductase	Spr
								family with sequence similarity 98, member A	Fam98a					carbohydrate sulfotransferase 5	Chst5
								family with sequence similarity 98, member B	Fam98b					mitogen activated protein kinase kinase kinase kinase 1	Map4k1
								F-box protein 31	Fbxo31					coiled-coil domain containing 71	Ccdc71
								FH2 domain containing 1	Fhdc1					coronin 2B	Coro2b
								FLYWCH-type zinc finger 1	Flywch1					nuclear factor I/C	Nfic
								forkhead box J2	Foxj2					MEFV innate immuity regulator, pyrin	Mefv
								FSHD region gene 1	Frg1					similar to hypothetical protein D630003M21	RGD1563354
								ganglioside-induced differentiation-associated protein 1-like 1	Gdap1l1					TNF alpha induced protein 6	Tnfaip6
								guanine nucleotide binding protein , gamma 10	Gng10					cytochrome b-245 beta chain	Cybb
								golgi autoantigen, golgin subfamily a, 7B	Golga7b					androgen receptor	Ar
								G patch domain and ankyrin repeats 1	Gpank1					adhesion G protein-coupled receptor B2	Adgrb2
								G protein-coupled receptor 179	Gpr179					CCR4-NOT transcription complex, subunit 6	Cnot6
								glutathione peroxidase 4	Gpx4					follistatin like 3	Fstl3
								gene rich cluster, C10 gene	Grcc10					procollagen C-endopeptidase enhancer	Pcolce
								general transcription factor III C 1	Gtf3c1					peripheral myelin protein 22	Pmp22
								general transcription factor IIIC, polypeptide 3	Gtf3c3					C-C motif chemokine receptor 5	Ccr5
								glycogen synthase 1, muscle	Gys1					laminin subunit beta 2	Lamb2
								histocompatibility 2, D region locus 1	H2-D1					cyclin and CBS domain divalent metal cation transport mediator 2	Cnnm2
								H2A histone family, member Y2	H2afy2					calmodulin regulated spectrin-associated protein family, member 3	Camsap3
								holocytochrome c synthetase	Hccs					glutamine-fructose-6-phosphate transaminase 2	Gfpt2
								HD domain containing 2	Hddc2					NUT midline carcinoma, family member 1	Nutm1
								hepatoma-derived growth factor	Hdgf					integrin subunit beta 2	Itgb2
								histidine triad nucleotide binding protein 2	Hint2					neutrophil cytosolic factor 4	Ncf4
								Holliday junction recognition protein	Hjurp					SH3 and multiple ankyrin repeat domains 2	Shank2
								homeobox containing 1	Hmbox1					mitochondrial ribosomal protein L33	Mrpl33
								high mobility group 20B	Hmg20b					transmembrane protein 256	Tmem256
								heterogeneous nuclear ribonucleoprotein A2/B1	Hnrnpa2b1					arachidonate 5-lipoxygenase activating protein	Alox5ap
								heterogeneous nuclear ribonucleoprotein D	Hnrnpd					interferon induced transmembrane protein 1	Ifitm1
								homeobox B4	Hoxb4					ribosomal protein S20	Rps20
								Hermansky-Pudlak syndrome 5	Hps5					CD163 molecule	Cd163
								heat shock protein 90, beta , member 1	Hsp90b1					NAD(P)H quinone dehydrogenase 1	Nqo1
								5-hydroxytryptamine receptor 7	Htr7					leucine rich repeat containing 25	Lrrc25
								inhibitor of Bruton agammaglobulinemia tyrosine kinase	Ibtk					adaptor related protein complex 4 subunit sigma 1	Ap4s1
								intraflagellar transport 52	Ift52					N-acetyltransferase 8 (GCN5-related) family member 3	Nat8f3
								immunity-related GTPase family, Q	Irgq					glutamate-ammonia ligase	Glul
								junction-mediating and regulatory protein	Jmy					SH3 domain binding glutamate-rich protein	Sh3bgr
								junctophilin 2	Jph2					nitric oxide synthase trafficking	Nostrin
								jun D proto-oncogene	Jund					checkpoint kinase 2	Chek2
								K acetyltransferase 6A	Kat6a					thiosulfate sulfurtransferase like domain containing 1	Tstd1
								katanin p60 subunit A1	Katna1					angiopoietin-like 2	Angptl2
								lysine -specific demethylase 1A	Kdm1a					fatty acid binding protein 7	Fabp7
								lysine -specific demethylase 2A	Kdm2a					MER proto-oncogene, tyrosine kinase	Mertk
								kinesin family member 3A	Kif3a					zinc fingers and homeoboxes 2	Zhx2
								kinesin family member 3C	Kif3c					leucine rich repeat containing 20	Lrrc20
								Kin17 DNA and RNA binding protein	Kin					NCK interacting protein with SH3 domain	Nckipsd
								kelch domain containing 4	Klhdc4					glycerol kinase 5	Gk5
								lysine -specific methyltransferase 2D	Kmt2d					FKBP prolyl isomerase 5	Fkbp5
								La ribonucleoprotein domain family, member 1	Larp1					semaphorin 5A	Sema5a
								limb-bud and heart	Lbh					V-set and immunoglobulin domain containing 10	Vsig10
								Leo1, Paf1/RNA polymerase II complex component	Leo1					PX domain containing 1	Pxdc1
								lipoma HMGIC fusion partner	Lhfp					Fraser extracellular matrix complex subunit 1	Fras1
								limb region 1 like	Lmbr1l					adenylate cyclase 6	Adcy6
								macrophage erythroblast attacher	Maea					FES proto-oncogene, tyrosine kinase	Fes
								microtubule-associated protein 1 A	Map1a					H2A.Z variant histone 2	H2az2
								mediator complex subunit 16	Med16					Kruppel-like factor 11	Klf11
								mediator complex subunit 29	Med29					calpain small subunit 1-like	LOC100912380
								MON1 homolog A, secretory traffciking associated	Mon1a					nuclear factor of activated T-cells 2	Nfatc2
								mitochondrial ribosomal protein L14	Mrpl14					ribosomal modification protein rimK-like family member B	Rimklb
								mitochondrial ribosomal protein L2	Mrpl2					gliomedin	Gldn
								moesin	Msn					mastermind-like transcriptional coactivator 1	Maml1
								mitochondrial transcription termination factor 4	Mterf4					solute carrier family 25, member 45	Slc25a45
								myosin, heavy polypeptide 9, non-muscle	Myh9					leucine rich repeat and fibronectin type III domain containing 2	Lrfn2
								nicotinamide phosphoribosyltransferase	Nampt					sodium voltage-gated channel alpha subunit 4	Scn4a
								N-ethylmaleimide sensitive fusion protein attachment protein gamma	Napg					solute carrier family 8 member A3	Slc8a3
								N-acetyltransferase 9	Nat9					kinesin family member 21B	Kif21b
								nucleolin	Ncl					actin, alpha, cardiac muscle 1	Actc1
								NADH dehydrogenase Fe-S protein 5	Ndufs5					eva-1 homolog B	Eva1b
								neurofilament, medium polypeptide	Nefm					calsyntenin 2	Clstn2
								neuralized E3 ubiquitin protein ligase 4	Neurl4					phospholipid phosphatase 2	Plpp2
								nuclear factor, erythroid derived 2,-like 1	Nfe2l1					dCTP pyrophosphatase 1	Dctpp1
								nocturnin	Noct					growth hormone secretagogue receptor	Ghsr
								NUAK family, SNF1-like kinase, 1	Nuak1					cystinosin, lysosomal cystine transporter	Ctns
								nucleoporin 54	Nup54					CD34 molecule	Cd34
								nucleoporin 88	Nup88					amyloid beta precursor protein binding family A member 2	Apba2
								neuronal tyrosine-phosphorylated phosphoinositide 3-kinase adaptor 1	Nyap1					synaptotagmin 2	Syt2
								progressive external ophthalmoplegia 1	Peo1					parvalbumin	Pvalb
								peroxisomal biogenesis factor 6	Pex6					apical junction component 1 homolog	Ajm1
								prefoldin 2	Pfdn2					hydroxycarboxylic acid receptor 1	Hcar1
								6-phosphogluconolactonase	Pgls					seizure related 6 homolog	Sez6
								polyhomeotic-like 2	Phc2					aldehyde dehydrogenase 1 family, member L1	Aldh1l1
								PIH1 domain containing 1	Pih1d1					similar to 4833420G17Rik protein	RGD1306227
								phospholipase C, beta 3	Plcb3					pleckstrin	Plek
								plectin	Plec					similar to RIKEN cDNA 1300017J02	RGD1310507
								plexin D1	Plxnd1					CART prepropeptide	Cartpt
								nuclear pore membrane protein 121	Pom121					mal, T-cell differentiation protein 2	Mal2
								papillary renal cell carcinoma	Prcc					BMP/retinoic acid inducible neural specific 2	Brinp2
								protein kinase, AMP-activated, gamma 2 non-catalytic subunit	Prkag2					cellular communication network factor 2	Ccn2
								peripherin	Prph					SPARC related modular calcium binding 2	Smoc2
								proline-rich transmembrane protein 2	Prrt2					retinaldehyde binding protein 1	Rlbp1
								Prune exopolyphosphatase	Prune					transmembrane protein 132E	Tmem132e
								proteasome subunit, beta type 10	Psmb10					microtubule-associated protein 1A	Map1a
								proteasome subunit, beta type 3	Psmb3					PDZ and LIM domain 2	Pdlim2
								proteasome 26S subunit, non-ATPase, 13	Psmd13					matrix metallopeptidase 23	Mmp23
								proteasome 26S subunit, non-ATPase, 4	Psmd4					PNKD metallo-beta-lactamase domain containing	Pnkd
								proteasome 26S subunit, non-ATPase, 9	Psmd9					inhibitor of nuclear factor kappa B kinase subunit beta	Ikbkb
								parathymosin	Ptms					ribosomal protein S29	Rps29
								polymerase I and transcript release factor	Ptrf					regulatory factor X4	Rfx4
								Ras association domain family member 5	Rassf5					asialoglycoprotein receptor 2	Asgr2
								RNA binding motif protein 10	Rbm10					carboxypeptidase X (M14 family), member 1	Cpxm1
								RNA binding motif protein 34	Rbm34					ubiquitin specific peptidase 18	Usp18
								regulator of chromosome condensation 2	Rcc2					copine family member 9	Cpne9
								replication factor C 2	Rfc2					biglycan	Bgn
								ring finger and WD repeat domain 3	Rfwd3					Ras and Rab interactor 3	Rin3
								RGD motif, leucine rich repeats, tropomodulin domain and proline-rich containing	Rltpr					family with sequence similarity 155, member B	Fam155b
								ring finger protein 2	Rnf2					ATP synthase membrane subunit DAPIT	Atp5md
								ribosomal protein L24	Rpl24					similar to RIKEN cDNA 1700081O22	LOC363337
								ribosomal protein L8	Rpl8					TIFA inhibitor	Tifab
								ribosomal protein SA	Rpsa					enhancer of zeste 2 polycomb repressive complex 2 subunit	Ezh2
								Ras-related GTP binding B	Rragb					laminin subunit gamma 1	Lamc1
								ribosomal L1 domain containing 1	Rsl1d1					filamin A interacting protein 1-like	Filip1l
								RUN domain containing 1	Rundc1					Fc fragment of IgG receptor IIIa	Fcgr3a
								squamous cell carcinoma antigen recognized by T cells 3	Sart3					cilia and flagella associated protein 157	Cfap157
								splicing factor 3a, subunit 3	Sf3a3					immunoglobulin superfamily, member 9B	Igsf9b
								sideroflexin 4	Sfxn4					hyperpolarization activated cyclic nucleotide gated potassium and sodium channel 2	Hcn2
								solute carrier family 17 , member 7	Slc17a7					myelin protein zero	Mpz
								solute carrier family 36 , member 4	Slc36a4					cellular communication network factor 1	Ccn1
								solute carrier family 37 , member 1	Slc37a1					leucine rich repeat containing 3B	Lrrc3b
								solute carrier family 4, sodium bicarbonate cotransporter-like, member 10	Slc4a10					aldo-keto reductase family 1, member C14	Akr1c14
								solute carrier family 7 , member 5	Slc7a5					collagen type VI alpha 6 chain	Col6a6
								SMAD family member 5	Smad5					protein kinase D3	Prkd3
								Smg-6 homolog, nonsense mediated mRNA decay factor	Smg6					methyltransferase like 7A	Mettl7a
								SNF8, ESCRT-II complex subunit, homolog	Snf8					misato mitochondrial distribution and morphology regulator 1	Msto1
								SRY -box 4	Sox4					ataxin 1	Atxn1
								sperm flagellar 1	Spef1					raftlin family member 2	Rftn2
								signal peptide peptidase 3	Sppl3					Cdk5 and Abl enzyme substrate 1	Cables1
								SLIT-ROBO Rho GTPase activating protein 1	Srgap1					RAN GTPase activating protein 1	Rangap1
								suppressor of Ty 16	Supt16					potassium two pore domain channel subfamily K member 5	Kcnk5
								synaptophysin	Syp					EBF family member 4	Ebf4
								translational activator of mitochondrially encoded cytochrome c oxidase I	Taco1					beta-1,4-N-acetyl-galactosaminyl transferase 3	B4galnt3
								tetratricopeptide repeat, ankyrin repeat and coiled-coil containing 2	Tanc2					protein tyrosine phosphatase, receptor type, B	Ptprb
								TAO kinase 2	Taok2					lysine methyltransferase 2D	Kmt2d
								transporter 1, ATP-binding cassette, sub-family B	Tap1					kinase non-catalytic C-lobe domain containing 1	Kndc1
								TARBP2, RISC loading complex RNA binding subunit	Tarbp2					cyclin and CBS domain divalent metal cation transport mediator 1	Cnnm1
								TBC1 domain family, member 10b	Tbc1d10b					chromodomain helicase DNA binding protein 5	Chd5
								transcription factor E3	Tfe3					nuclear factor of activated T-cells 1	Nfatc1
								translocase of inner mitochondrial membrane domain containing 1	Timmdc1					complement C4-like	LOC103689965
								talin 1	Tln1					glutathione S-transferase alpha-3	LOC108348061
								T cell leukemia, homeobox 3	Tlx3					cytochrome c oxidase subunit 7A2	Cox7a2
								transmembrane protein 164	Tmem164					sperm antigen with calponin homology and coiled-coil domains 1	Specc1
								transmembrane protein 183A	Tmem183a					serine-rich single-pass membrane protein 1	Ssmem1
								transmembrane protein 263	Tmem263					transforming growth factor, beta induced	Tgfbi
								transportin 2	Tnpo2					mannose receptor, C type 1	Mrc1
								translocase of outer mitochondrial membrane 34	Tomm34					fatty acid 2-hydroxylase	Fa2h
								tropomyosin 3, gamma	Tpm3					Sp3 transcription factor	Sp3
								transformation related protein 53 binding protein 2	Trp53bp2					5'-nucleotidase, cytosolic IIIB	Nt5c3b
								TSC22 domain family, member 3	Tsc22d3					dishevelled-binding antagonist of beta-catenin 2	Dact2
								Ts translation elongation factor, mitochondrial	Tsfm					JRK-like	Jrkl
								ubiquitin specific peptidase 33	Usp33					trypsin domain containing 1	Tysnd1
								VPS39 HOPS complex subunit	Vps39					activating transcription factor 3	Atf3
								Williams-Beuren syndrome chromosome region 16 homolog	Wbscr16					mitogen-activated protein kinase 8 interacting protein 2	Mapk8ip2
								zinc finger and BTB domain containing 18	Zbtb18					podoplanin	Pdpn
								zinc finger and BTB domain containing 38	Zbtb38					G protein-coupled receptor 137B	Gpr137b
								zinc finger with KRAB and SCAN domains 6	Zkscan6					ankyrin 1	Ank1
														Rho GTPase activating protein 31	Arhgap31
														bone gamma-carboxyglutamate protein	Bglap
														B-cell linker	Blnk
														colony stimulating factor 2 receptor subunit alpha	Csf2ra
														actin, gamma 1 propeptide-like	LOC100361457
														ER membrane protein complex subunit 8	Emc8
														scratch family transcriptional repressor 1	Scrt1
														mitochondrial ribosomal protein S12	Mrps12
														RAS-like, family 12	Rasl12
														collagen type XV alpha 1 chain	Col15a1
														FKBP prolyl isomerase 7	Fkbp7
														integrin subunit alpha 1	Itga1
														solute carrier family 7 member 2	Slc7a2
														protein arginine methyltransferase 1-like	LOC100361025
														potassium voltage-gated channel subfamily H member 2	Kcnh2
														LYL1, basic helix-loop-helix family member	Lyl1
														hydroxysteroid (17-beta) dehydrogenase 13	Hsd17b13
														collagen type XI alpha 1 chain	Col11a1
														shisa family member 3	Shisa3
														epithelial membrane protein 1	Emp1
														potassium voltage-gated channel subfamily Q member 2	Kcnq2
														parathyroid hormone 1 receptor	Pth1r
														IFI30, lysosomal thiol reductase	Ifi30
														synaptotagmin 3	Syt3
														Rho GTPase activating protein 29	Arhgap29
														solute carrier family 36 member 2	Slc36a2
														coiled-coil domain containing 126	Ccdc126
														purinergic receptor P2X 7	P2rx7
														matrix metallopeptidase 2	Mmp2
														phosphatidylinositol-3,4,5-trisphosphate-dependent Rac exchange factor 2	Prex2
														transforming growth factor beta receptor 3	Tgfbr3
														ubiquitously-expressed, prefoldin-like chaperone	Uxt
														WW domain containing transcription regulator 1	Wwtr1
														adenylate kinase 3	Ak3
														phosphatidylinositol-4,5-bisphosphate 3-kinase, catalytic subunit gamma	Pik3cg
														serpin family B member 1A	Serpinb1a
														ribosomal protein S3a	Rps3a
														RAB13, member RAS oncogene family	Rab13
														ATPase Na+/K+ transporting subunit alpha 3	Atp1a3
														solute carrier family 4 member 11	Slc4a11
														hexokinase 2	Hk2
														beta-1,4-N-acetyl-galactosaminyl transferase 1	B4galnt1
														hypothetical protein LOC691995	LOC691995
														ATPase Na+/K+ transporting subunit alpha 2	Atp1a2
														transmembrane protein 63a	Tmem63a
														COMM domain containing 6	Commd6
														DEAQ box RNA-dependent ATPase 1	Dqx1
														chromogranin A	Chga
														chordin-like 1	Chrdl1
														microtubule-associated protein 6	Map6
														caspase recruitment domain family, member 10	Card10
														integrin subunit alpha V	Itgav
														carbohydrate sulfotransferase 8	Chst8
														furin (paired basic amino acid cleaving enzyme)	Furin
														regulator of cell cycle	Rgcc
														angiopoietin like 7	Angptl7
														discoidin domain receptor tyrosine kinase 2	Ddr2
														latent transforming growth factor beta binding protein 2	Ltbp2
														unc-119 lipid binding chaperone	Unc119
														proSAAS	LOC108348172
														solute carrier family 9 member A2	Slc9a2
														period circadian regulator 1	Per1
														reticulocalbin 3	Rcn3
														DNA cross-link repair 1A	Dclre1a
														WAP four-disulfide core domain 2	Wfdc2
														ATP synthase membrane subunit f	Atp5mf
														Rap guanine nucleotide exchange factor 3	Rapgef3
														cap binding complex dependent translation initiation factor	Ctif
														LHFPL tetraspan subfamily member 4	Lhfpl4
														adaptor related protein complex 5 subunit mu 1	Ap5m1
														BR serine/threonine kinase 1	Brsk1
														zinc finger FYVE-type containing 28	Zfyve28
														KDEL endoplasmic reticulum protein retention receptor 3	Kdelr3
														carbonic anhydrase 2	Car2
														homeobox C9	Hoxc9
														tsukushi, small leucine rich proteoglycan	Tsku
														Kruppel-like factor 15	Klf15
														homeodomain interacting protein kinase 4	Hipk4
														transient receptor potential cation channel, subfamily C, member 6	Trpc6
														extracellular leucine-rich repeat and fibronectin type III domain containing 2	Elfn2
														EH-domain containing 2	Ehd2
														L antigen family member 3-like	LOC102552182
														tumor protein p53 inducible protein 13	Tp53i13
														eukaryotic translation elongation factor 1 alpha 2	Eef1a2
														RNA exonuclease 5	Rexo5
														growth arrest specific 8	Gas8
														receptor-associated protein of the synapse	Rapsn
														MAPK regulated co-repressor interacting protein 2	Mcrip2
														autophagy related 16-like 2	Atg16l2
														APC membrane recruitment protein 3	Amer3
														cytochrome c oxidase assembly factor COX14	Cox14
														FCF1 rRNA-processing protein	Fcf1
														BicC family RNA binding protein 1	Bicc1
														hyaluronan and proteoglycan link protein 4	Hapln4
														integrin subunit beta 4	Itgb4
														DIRAS family GTPase 1	Diras1
														thyrotropin-releasing hormone degrading enzyme	Trhde
														DLG associated protein 3	Dlgap3
														protein tyrosine phosphatase, non-receptor type 14	Ptpn14
														S100 calcium binding protein A3	S100a3
														centromere protein E	Cenpe
														inner centromere protein	Incenp
														matrilin 2	Matn2
														EGF containing fibulin extracellular matrix protein 1	Efemp1
														phosphoinositide-3-kinase regulatory subunit 1	Pik3r1
														growth differentiation factor 10	Gdf10
														pecanex 2	Pcnx2
														seizure related 6 homolog like	Sez6l
														basic helix-loop-helix family, member e40	Bhlhe40
														zinc finger protein 48	Znf48
														sarcoglycan, gamma	Sgcg
														zinc finger and BTB domain containing 16	Zbtb16
														sorting nexin 29	Snx29
														acyl-CoA synthetase family member 2	Acsf2
														golgi associated kinase 1B	Gask1b
														interleukin 18 binding protein	Il18bp
														apurinic/apyrimidinic endodeoxyribonuclease 2	Apex2
														claudin 19	Cldn19
														solute carrier family 46 member 1	Slc46a1
														CKLF-like MARVEL transmembrane domain containing 5	Cmtm5
														OTU deubiquitinase 1	Otud1
														stonin 1	Ston1
														integrin subunit beta like 1	Itgbl1
														ChaC glutathione-specific gamma-glutamylcyclotransferase 1	Chac1
														plexin B3	Plxnb3
														IQ motif containing GTPase activating protein 2	Iqgap2
														integrin subunit alpha 9	Itga9
														NHL repeat containing 2	Nhlrc2
														aryl hydrocarbon receptor nuclear translocator	Arnt
														similar to RIKEN cDNA 2810408A11	LOC497940
														family with sequence similarity 167, member B	Fam167b
														zinc finger protein 184	Zfp184
														hypothetical protein LOC687707	LOC687707
														zinc finger protein 36	Zfp36
														periostin	Postn
														colony stimulating factor 1	Csf1
														adhesion G protein-coupled receptor E5	Adgre5
														snail family transcriptional repressor 1	Snai1
														filamin B	Flnb
														Rab7b, member RAS oncogene family	Rab7b
														inosine monophosphate dehydrogenase 1	Impdh1
														unk zinc finger	Unk
														RAD52 motif containing 1	Rdm1
														complement C4B (Chido blood group)	C4b
														SEC22 homolog A, vesicle trafficking protein	Sec22a
														family with sequence similarity 78, member A	Fam78a
														5'-3' exoribonuclease 1	Xrn1
														synapse differentiation inducing 1-like	Syndig1l
														solute carrier family 45, member 4	Slc45a4
														laminin subunit alpha 2	Lama2
														MAGE family member E1	Magee1
														endothelin 3	Edn3
														small integral membrane protein 5	Smim5
														C-X-C motif chemokine ligand 13	Cxcl13
														MAGE family member E2	Magee2
														sperm-tail PG-rich repeat containing 1	Stpg1
														potassium voltage-gated channel interacting protein 3	Kcnip3
														carbohydrate sulfotransferase 9	Chst9
														synaptic vesicle glycoprotein 2a	Sv2a
														tripartite motif-containing 7	Trim7
														Cd48 molecule	Cd48
														2-phosphoxylose phosphatase 1	Pxylp1
														actin filament associated protein 1-like 2	Afap1l2
														serine protease 23	Prss23
														family with sequence similarity 180, member A	Fam180a
														proline and arginine rich end leucine rich repeat protein	Prelp
														adenylate cyclase 1	Adcy1
														glucose-fructose oxidoreductase domain containing 1	Gfod1
														interleukin 17 receptor B	Il17rb
														leucine-rich repeat LGI family, member 4	Lgi4
														integrin subunit alpha 8	Itga8
														HCK proto-oncogene, Src family tyrosine kinase	Hck
														epidermal growth factor receptor pathway substrate 8	Eps8
														leucine-rich repeats and immunoglobulin-like domains 3	Lrig3
														solute carrier family 6 member 1	Slc6a1
														protein kinase C, theta	Prkcq
														gigaxonin	Gan
														SET binding factor 2	Sbf2
														cytosolic arginine sensor for mTORC1 subunit 1	Castor1
														WW domain binding protein 2	Wbp2
														complement factor D	Cfd
														zinc finger, HIT-type containing 6	Znhit6
														NmrA like redox sensor 1	Nmral1
														LDL receptor related protein 1	Lrp1
														solute carrier family 16, member 13	Slc16a13
														ankyrin repeat domain 34C	Ankrd34c
														angiomotin like 2	Amotl2
														anaphase promoting complex subunit 13	Anapc13
														PILR alpha associated neural protein	Pianp
														BMP-binding endothelial regulator	Bmper
														calcium/calmodulin-dependent protein kinase IG	Camk1g
														protein tyrosine phosphatase, receptor type, C	Ptprc
														minichromosome maintenance complex binding protein	Mcmbp
														Bcl2 modifying factor	Bmf
														cathepsin K	Ctsk
														polypyrimidine tract binding protein 3	Ptbp3
														UTP23, small subunit processome component	Utp23
														cytochrome P450, family 4, subfamily v, polypeptide 3	Cyp4v3
														inhibin subunit beta B	Inhbb
														piwi-like RNA-mediated gene silencing 2	Piwil2
														N-acetyltransferase 8-like	Nat8l
														spectrin, beta, non-erythrocytic 2	Sptbn2
														coiled-coil domain containing 80	Ccdc80
														podocalyxin-like 2	Podxl2
														cellular communication network factor 4	Ccn4
														kinesin family member 26B	Kif26b
														WASH complex subunit 3	Washc3
														poly (ADP-ribose) polymerase family, member 9	Parp9
														cytochrome c oxidase subunit 7C	Cox7c
														serine/threonine kinase 36	Stk36
														ribosomal protein S17	Rps17
														SPT7 like, STAGA complex subunit gamma	Supt7l
														olfactomedin-like 2B	Olfml2b
														prolyl 3-hydroxylase 2	P3h2
														BAG cochaperone 3	Bag3
														S100 calcium binding protein A11	S100a11
														neurochondrin	Ncdn
														myoferlin	Myof
														translocase of inner mitochondrial membrane 8 homolog B	Timm8b
														G1 to S phase transition 2	Gspt2
														reticulon 4 receptor	Rtn4r
														sulfotransferase family 5A, member 1	Sult5a1
														1-aminocyclopropane-1-carboxylate synthase	Accs
														notch receptor 1	Notch1
														frizzled class receptor 2	Fzd2
														dehydrogenase E1 and transketolase domain containing 1	Dhtkd1
														heat shock protein family A (Hsp70) member 2	Hspa2
														tetratricopeptide repeat domain 16	Ttc16
														leucine-rich repeat LGI family, member 2	Lgi2
														flavin containing dimethylaniline monoxygenase 1	Fmo1
														leucine rich repeat containing 73	Lrrc73
														transmembrane protein 202	Tmem202
														syndecan 4	Sdc4
														carbonic anhydrase 8	Ca8
														secreted frizzled-related protein 2	Sfrp2
														nucleolar complex associated 4 homolog	Noc4l
														maestro heat-like repeat family member 2A	Mroh2a
														hypothetical protein LOC688613	LOC688613
														3-hydroxyacyl-CoA dehydratase 4	Hacd4
														calponin 2	Cnn2
														rCG33642-like	LOC100361655
														lipolysis stimulated lipoprotein receptor	Lsr
														SRY-box transcription factor 6	Sox6
														shroom family member 2	Shroom2
														zinc finger DHHC-type palmitoyltransferase 22	Zdhhc22
														purinergic receptor P2Y2	P2ry2
														von Willebrand factor	Vwf
														BTG anti-proliferation factor 3	Btg3
														tensin 2	Tns2
														receptor accessory protein 3	Reep3
														glutathione peroxidase 8	Gpx8
														angiopoietin 2	Angpt2
														bone morphogenetic protein 6	Bmp6
														dephospho-CoA kinase domain containing	Dcakd
														FYVE, RhoGEF and PH domain containing 5	Fgd5
														immunoglobulin superfamily, DCC subclass, member 4	Igdcc4
														BRICHOS domain containing 5	Bricd5
														potassium channel tetramerization domain containing 15	Kctd15
														crystallin, beta A4	Cryba4
														FYVE and coiled-coil domain autophagy adaptor 1	Fyco1
														lysine demethylase 6B	Kdm6b
														ALG12, alpha-1,6-mannosyltransferase	Alg12
														syntaxin binding protein 4	Stxbp4
														BTB domain containing 17	Btbd17
														activating transcription factor 2	Atf2
														ETS transcription factor ELK3	Elk3
														beaded filament structural protein 1	Bfsp1
														zinc finger protein 652	Zfp652
														Cnksr family member 3	Cnksr3
														lysine demethylase 8	Kdm8
														FAM20A, golgi associated secretory pathway pseudokinase	Fam20a
														PR/SET domain 6	Prdm6
														potassium voltage-gated channel subfamily C member 3	Kcnc3
														similar to heat shock protein 8	LOC680121
														vitronectin	Vtn
														glutamate ionotropic receptor delta type subunit 2	Grid2
														bone morphogenetic protein 1	Bmp1
														cut-like homeobox 2	Cux2
														metallothionein 2A	Mt2A
														sodium voltage-gated channel alpha subunit 8	Scn8a
														early growth response 2	Egr2
														dual adaptor of phosphotyrosine and 3-phosphoinositides 1	Dapp1
														cyclin-dependent kinase 5 regulatory subunit 2	Cdk5r2
														V-set and transmembrane domain containing 2B	Vstm2b
														UDP-N-acetylglucosamine pyrophosphorylase 1 like 1	Uap1l1
														proline-rich transmembrane protein 3	Prrt3
														V-set and transmembrane domain containing 4	Vstm4
														ribosomal protein S18	Rps18
														dehydrogenase/reductase 3	Dhrs3
														claudin 1	Cldn1
														carnitine palmitoyltransferase 1c	Cpt1c
														COP9 signalosome subunit 9	Cops9
														solute carrier family 6 member 17	Slc6a17
														ankyrin repeat domain 28	Ankrd28
														transmembrane protein 88B	Tmem88b
														transcription factor 7 like 1	Tcf7l1
														DEAD/H-box helicase 11	Ddx11
														dendrin	Ddn
														solute carrier family 29 member 4	Slc29a4
														aspartate beta-hydroxylase domain containing 1	Asphd1
														huntingtin-associated protein 1	Hap1
														mal, T-cell differentiation protein	Mal
														ubiquitin specific peptidase 54	Usp54
														rhomboid 5 homolog 1	Rhbdf1
														splA/ryanodine receptor domain and SOCS box containing 1	Spsb1
														ubiquitin-conjugating enzyme E2C	Ube2c

## Sheet: Overlap pre-CIPN
Overlap of DRPs at pre-CIPN with the translatome of Nav1.8+ DRG neurons in mice - paclitaxel D10 (Megat et al., 2019)
		Pre-CIPN			Paclitaxel translatome				Pre-CIPN	all proteins	upregulated	downregulated
Protein names	Gene names	Log2(pre-CIPN/Veh)	n	q-value	Log2Fc (CIPN/Veh)	p-value	FDR		consistent	7	4	3
Reticulocalbin-3	Rcn3	-0.279963	9	0.0190346	2.08497	0.010961	0.122167		inconsistent	12	6	6
40S ribosomal protein SA	Rpsa	-0.250891	12	0.0430952	-1.66	0.00780478	0.108846		total	19	10	9
Alpha-galactosidase	Gla	-0.203731	9	0.0460703	1.79269	0.00388052	0.0884074		% consistent	36.8421	40	33.3333
Nucleoside diphosphate kinase B	Nme2	-0.0981685	11	0.043196	3.66005	0.0161018	0.139
Annexin A5	Anxa5	-0.0825886	20	0.00452547	1.87339	0.00210274	0.0848275
Peripherin	Prph	-0.0197022	34	0.00175608	-1.41	0.0130683	0.130054
Creatine kinase B-type	Ckb	-0.0193822	17	0.00308644	-2.11	0.00086907	0.0865929
Peroxiredoxin;Peroxiredoxin-5, mitochondrial	Prdx5	-0.00125135	13	0.00967444	2.17409	0.0180348	0.145368
T-complex protein 1 subunit gamma	Cct3	-0.000880519	29	0.0236922	1.6385	0.0100426	0.117805
Microtubule-associated protein 1A	Map1a	0.00480044	78	0.00179193	-1.31	0.00474331	0.0961451
CAP-Gly domain-containing linker protein 2	Clip2	0.0142694	25	0.0370354	-2.03	0.00234185	0.0868481
Tubulin beta chain	Tubb4b	0.031691	21	0.00693657	2.11137	0.00341206	0.0898653
Heat shock cognate 71 kDa protein	Hspa8	0.0529078	33	0.00611832	1.66597	0.00079037	0.0827388
Extended synaptotagmin-1	Esyt1	0.0680346	36	0.0189306	3.6569	0.000891906	0.0847823
Eukaryotic translation initiation factor 3 subunit B	Eif3b	0.0869961	24	0.0364435	-1.26	0.00366993	0.0892657
Plectin	Plec	0.145858	200	0.00400747	-1.57	0.000329166	0.0938691
Endoplasmin	Hsp90b1	0.170661	41	0.00691037	-1.22	0.00820858	0.111105
Heat shock protein 75 kDa, mitochondrial	Trap1	0.2113	21	0.0115443	2.44732	0.0106854	0.120886
Myosin heavy chain 9-like 1	Myh9	0.288411	84	0.0204811	-1.44	0.00438481	0.0934596

## Sheet: Overlap peak-CIPN
Overlap of DRPs at peak-CIPN with DEGs at peak-CIPN in rat (Housley et al., 2020)
		Peak-CIPN			Housley-CIPN
Protein names	Gene names	Log2(peak-CIPN/Veh)	n	q-value	Fold change	p-value
Integrin beta	Itgb4	-0.11007	57	0.027006	2.23	0.0117
Overlap of DRPs at peak-CIPN with DEGs at peak-CIPN in rat (Kim et al., 2020).
		Peak-CIPN			Kim-CIPN
Protein names	Gene names	Log2(peak-CIPN/Veh)	n	q-value	Total evidence count
Integrin beta	Itgb4	-0.11007	57	0.027006	1
Overlap of DRPs at peak-CIPN with DEGs at peak-CIPN in mouse (Bangash et al., 2018)
		Peak-CIPN			Bangash-CIPN
Protein names	Gene names	Log2(peak-CIPN/Veh)	n	q-value	Fold change	p-value
Myosin-4	Myh1	0.739776	75	1.8e-45	-2.39	0.0332
